# Supplementary material for: Assessing the causal relationship between nitrogen dioxide air pollution and schizophrenia risk: A large-scale Mendelian randomization study
Source: Medicine (Baltimore). 2026 Jun 5;105(23):e49102. doi: 10.1097/MD.0000000000049102 (PMC13246035; doi:10.1097/MD.0000000000049102)
Supplement: Supplementary file 1 [file medi-105-e49102-s001.xlsx]

## Sheet: ukb-b-2618 vs ieu-b-5100
SNP	effect_allele.exposure	other_allele.exposure	effect_allele.outcome	other_allele.outcome	beta.exposure	beta.outcome	eaf.exposure	eaf.outcome	remove	palindromic	ambiguous	id.outcome	chr	pos	se.outcome	samplesize.outcome	pval.outcome	outcome	originalname.outcome	outcome.deprecated	mr_keep.outcome	data_source.outcome	se.exposure	pos.exposure	samplesize.exposure	chr.exposure	pval.exposure	id.exposure	exposure	mr_keep.exposure	pval_origin.exposure	data_source.exposure	action	mr_keep
rs10088346	T	C	T	C	0.0113596	-0.0044003	0.221333	0.261	FALSE	FALSE	FALSE	ieu-b-5100	8	54037934	0.0088	161405	0.617701	Schizophrenia || id:ieu-b-5100	Schizophrenia	Schizophrenia || ||	TRUE	igd	0.0024371	54037934	456380	8	3.09999e-06	ukb-b-2618	|| id:ukb-b-2618	TRUE	reported	igd	2	TRUE
rs10144194	A	G	A	G	0.0248749	-0.0209001	0.963966	0.9442	FALSE	FALSE	FALSE	ieu-b-5100	14	24763612	0.0167	161405	0.2106	Schizophrenia || id:ieu-b-5100	Schizophrenia	Schizophrenia || ||	TRUE	igd	0.00543972	24763612	456380	14	4.79999e-06	ukb-b-2618	|| id:ukb-b-2618	TRUE	reported	igd	2	TRUE
rs10498638	C	T	C	T	0.0128399	-0.0260965	0.188308	0.172	FALSE	FALSE	FALSE	ieu-b-5100	14	93934435	0.0116	146002	0.0245601	Schizophrenia || id:ieu-b-5100	Schizophrenia	Schizophrenia || ||	TRUE	igd	0.00260969	93934435	456380	14	8.70001e-07	ukb-b-2618	|| id:ukb-b-2618	TRUE	reported	igd	2	TRUE
rs10512199	C	G	C	G	0.0212935	0.0260976	0.048679	0.044	FALSE	TRUE	FALSE	ieu-b-5100	9	93197125	0.0189	158245	0.1665	Schizophrenia || id:ieu-b-5100	Schizophrenia	Schizophrenia || ||	TRUE	igd	0.00472051	93197125	456380	9	6.49995e-06	ukb-b-2618	|| id:ukb-b-2618	TRUE	reported	igd	2	TRUE
rs10763652	T	C	T	C	0.00949134	-0.00600195	0.397767	0.475	FALSE	FALSE	FALSE	ieu-b-5100	10	28501575	0.0085	161405	0.4819	Schizophrenia || id:ieu-b-5100	Schizophrenia	Schizophrenia || ||	TRUE	igd	0.00208502	28501575	456380	10	5.30005e-06	ukb-b-2618	|| id:ukb-b-2618	TRUE	reported	igd	2	TRUE
rs10804931	T	G	T	G	-0.0103144	-0.00489799	0.622587	0.582	FALSE	FALSE	FALSE	ieu-b-5100	3	190842139	0.0079	161405	0.5391	Schizophrenia || id:ieu-b-5100	Schizophrenia	Schizophrenia || ||	TRUE	igd	0.00209721	190842139	456380	3	8.70001e-07	ukb-b-2618	|| id:ukb-b-2618	TRUE	reported	igd	2	TRUE
rs10852602	A	C	A	C	0.0120421	0.0113036	0.16794	0.181	FALSE	FALSE	FALSE	ieu-b-5100	16	49762462	0.0102	161405	0.2662	Schizophrenia || id:ieu-b-5100	Schizophrenia	Schizophrenia || ||	TRUE	igd	0.00270279	49762462	456380	16	8.40001e-06	ukb-b-2618	|| id:ukb-b-2618	TRUE	reported	igd	2	TRUE
rs10983735	A	G	A	G	0.0163113	0.0160989	0.154461	0.159	FALSE	FALSE	FALSE	ieu-b-5100	9	120416066	0.0104	161405	0.1222	Schizophrenia || id:ieu-b-5100	Schizophrenia	Schizophrenia || ||	TRUE	igd	0.00280286	120416066	456380	9	5.89997e-09	ukb-b-2618	|| id:ukb-b-2618	TRUE	reported	igd	2	TRUE
rs11050937	A	G	A	G	0.0207531	0.0328952	0.049006	0.046	FALSE	FALSE	FALSE	ieu-b-5100	12	30668771	0.0185	159139	0.0744303	Schizophrenia || id:ieu-b-5100	Schizophrenia	Schizophrenia || ||	TRUE	igd	0.00469347	30668771	456380	12	9.80009e-06	ukb-b-2618	|| id:ukb-b-2618	TRUE	reported	igd	2	TRUE
rs11059227	C	T	C	T	0.00933743	0.0176956	0.39877	0.438	FALSE	FALSE	FALSE	ieu-b-5100	12	127993890	0.0079	161405	0.0255499	Schizophrenia || id:ieu-b-5100	Schizophrenia	Schizophrenia || ||	TRUE	igd	0.00206763	127993890	456380	12	6.29999e-06	ukb-b-2618	|| id:ukb-b-2618	TRUE	reported	igd	2	TRUE
rs11108031	G	C	G	C	-0.0122041	-0.0164047	0.172565	0.183	FALSE	TRUE	FALSE	ieu-b-5100	12	95809181	0.0101	161405	0.1039	Schizophrenia || id:ieu-b-5100	Schizophrenia	Schizophrenia || ||	TRUE	igd	0.00268941	95809181	456380	12	5.69994e-06	ukb-b-2618	|| id:ukb-b-2618	TRUE	reported	igd	2	TRUE
rs111288222	T	C	T	C	-0.0384334	-0.0663962	0.016208	0.018	FALSE	FALSE	FALSE	ieu-b-5100	1	227090717	0.0358	128066	0.0639293	Schizophrenia || id:ieu-b-5100	Schizophrenia	Schizophrenia || ||	TRUE	igd	0.00824458	227090717	456380	1	3.09999e-06	ukb-b-2618	|| id:ukb-b-2618	TRUE	reported	igd	2	TRUE
rs112429058	G	A	G	A	0.026038	0.0309954	0.038211	0.036	FALSE	FALSE	FALSE	ieu-b-5100	1	153727917	0.0234	130644	0.1854	Schizophrenia || id:ieu-b-5100	Schizophrenia	Schizophrenia || ||	TRUE	igd	0.00529402	153727917	456380	1	8.70001e-07	ukb-b-2618	|| id:ukb-b-2618	TRUE	reported	igd	2	TRUE
rs114026032	A	G	A	G	-0.0306359	-0.0551982	0.025544	0.023	FALSE	FALSE	FALSE	ieu-b-5100	5	14740956	0.0299	134713	0.0647202	Schizophrenia || id:ieu-b-5100	Schizophrenia	Schizophrenia || ||	TRUE	igd	0.0064649	14740956	456380	5	2.1e-06	ukb-b-2618	|| id:ukb-b-2618	TRUE	reported	igd	2	TRUE
rs114856531	T	C	T	C	-0.0417622	-0.045002	0.013697	0.014	FALSE	FALSE	FALSE	ieu-b-5100	4	183954806	0.0435	101539	0.301	Schizophrenia || id:ieu-b-5100	Schizophrenia	Schizophrenia || ||	TRUE	igd	0.00876752	183954806	456380	4	1.89998e-06	ukb-b-2618	|| id:ukb-b-2618	TRUE	reported	igd	2	TRUE
rs1152986	T	C	T	C	0.00949383	0.0145047	0.631267	0.585	FALSE	FALSE	FALSE	ieu-b-5100	1	20818935	0.008	161405	0.0711607	Schizophrenia || id:ieu-b-5100	Schizophrenia	Schizophrenia || ||	TRUE	igd	0.00210997	20818935	456380	1	6.80002e-06	ukb-b-2618	|| id:ukb-b-2618	TRUE	reported	igd	2	TRUE
rs11609798	C	G	C	G	-0.0101676	-0.0389995	0.41241	0.438	FALSE	TRUE	TRUE	ieu-b-5100	12	123409694	0.0082	161405	2.29298e-06	Schizophrenia || id:ieu-b-5100	Schizophrenia	Schizophrenia || ||	TRUE	igd	0.00206382	123409694	456380	12	8.40001e-07	ukb-b-2618	|| id:ukb-b-2618	TRUE	reported	igd	2	FALSE
rs1161241	A	C	A	C	0.0091191	0.00020002	0.546771	0.534	FALSE	FALSE	FALSE	ieu-b-5100	5	99118167	0.0078	161405	0.9756	Schizophrenia || id:ieu-b-5100	Schizophrenia	Schizophrenia || ||	TRUE	igd	0.0020313	99118167	456380	5	7.10003e-06	ukb-b-2618	|| id:ukb-b-2618	TRUE	reported	igd	2	TRUE
rs11615526	A	G	A	G	-0.011086	0.0137035	0.219843	0.209	FALSE	FALSE	FALSE	ieu-b-5100	12	62216026	0.0096	161405	0.1562	Schizophrenia || id:ieu-b-5100	Schizophrenia	Schizophrenia || ||	TRUE	igd	0.00244286	62216026	456380	12	5.69994e-06	ukb-b-2618	|| id:ukb-b-2618	TRUE	reported	igd	2	TRUE
rs116289821	A	G	A	G	-0.0337752	-0.0107025	0.022548	0.02	FALSE	FALSE	FALSE	ieu-b-5100	4	145126412	0.0342	123115	0.753701	Schizophrenia || id:ieu-b-5100	Schizophrenia	Schizophrenia || ||	TRUE	igd	0.00686428	145126412	456380	4	8.60003e-07	ukb-b-2618	|| id:ukb-b-2618	TRUE	reported	igd	2	TRUE
rs11668896	C	T	C	T	0.0106584	0.0391047	0.712833	0.715	FALSE	FALSE	FALSE	ieu-b-5100	19	2278007	0.0091	161024	1.79602e-05	Schizophrenia || id:ieu-b-5100	Schizophrenia	Schizophrenia || ||	TRUE	igd	0.00225305	2278007	456380	19	2.19999e-06	ukb-b-2618	|| id:ukb-b-2618	TRUE	reported	igd	2	TRUE
rs11682045	A	G	A	G	-0.0101093	0.00549507	0.61266	0.625	FALSE	FALSE	FALSE	ieu-b-5100	2	709093	0.0081	161405	0.4922	Schizophrenia || id:ieu-b-5100	Schizophrenia	Schizophrenia || ||	TRUE	igd	0.00208467	709093	456380	2	1.2e-06	ukb-b-2618	|| id:ukb-b-2618	TRUE	reported	igd	2	TRUE
rs116943524	G	A	G	A	0.0242127	0.00329542	0.036441	0.034	FALSE	FALSE	FALSE	ieu-b-5100	20	59021627	0.0244	130362	0.892	Schizophrenia || id:ieu-b-5100	Schizophrenia	Schizophrenia || ||	TRUE	igd	0.00543403	59021627	456380	20	8.40001e-06	ukb-b-2618	|| id:ukb-b-2618	TRUE	reported	igd	2	TRUE
rs11699399	T	C	T	C	-0.0116891	-0.0215951	0.19019	0.181	FALSE	FALSE	FALSE	ieu-b-5100	20	30466891	0.0111	137715	0.0522396	Schizophrenia || id:ieu-b-5100	Schizophrenia	Schizophrenia || ||	TRUE	igd	0.00258741	30466891	456380	20	6.29999e-06	ukb-b-2618	|| id:ukb-b-2618	TRUE	reported	igd	2	TRUE
rs11852894	T	C	T	C	0.0185499	-0.0057037	0.067582	0.078	FALSE	FALSE	FALSE	ieu-b-5100	15	97281162	0.0154	161405	0.712	Schizophrenia || id:ieu-b-5100	Schizophrenia	Schizophrenia || ||	TRUE	igd	0.00405754	97281162	456380	15	4.79999e-06	ukb-b-2618	|| id:ukb-b-2618	TRUE	reported	igd	2	TRUE
rs11868436	C	T	C	T	0.0178327	0.0331019	0.076686	0.106	FALSE	FALSE	FALSE	ieu-b-5100	17	77098897	0.014	161405	0.0186299	Schizophrenia || id:ieu-b-5100	Schizophrenia	Schizophrenia || ||	TRUE	igd	0.00395224	77098897	456380	17	6.4e-06	ukb-b-2618	|| id:ukb-b-2618	TRUE	reported	igd	2	TRUE
rs1203682	C	G	C	G	-0.0117126	0.00470103	0.23116	0.224	FALSE	TRUE	FALSE	ieu-b-5100	1	14080682	0.0092	161405	0.612099	Schizophrenia || id:ieu-b-5100	Schizophrenia	Schizophrenia || ||	TRUE	igd	0.00239599	14080682	456380	1	1e-06	ukb-b-2618	|| id:ukb-b-2618	TRUE	reported	igd	2	TRUE
rs12125927	A	G	A	G	-0.0180738	0.00369682	0.080556	0.065	FALSE	FALSE	FALSE	ieu-b-5100	1	104043185	0.0182	161405	0.8411	Schizophrenia || id:ieu-b-5100	Schizophrenia	Schizophrenia || ||	TRUE	igd	0.00388033	104043185	456380	1	3.2e-06	ukb-b-2618	|| id:ukb-b-2618	TRUE	reported	igd	2	TRUE
rs1217106	G	A	G	A	0.0118042	0.0404991	0.782419	0.818	FALSE	FALSE	FALSE	ieu-b-5100	8	64567670	0.0104	161405	9.41608e-05	Schizophrenia || id:ieu-b-5100	Schizophrenia	Schizophrenia || ||	TRUE	igd	0.00246888	64567670	456380	8	1.7e-06	ukb-b-2618	|| id:ukb-b-2618	TRUE	reported	igd	2	TRUE
rs12203592	T	C	T	C	0.0159413	-0.00600195	0.219436	0.134	FALSE	FALSE	FALSE	ieu-b-5100	6	396321	0.0131	155086	0.6467	Schizophrenia || id:ieu-b-5100	Schizophrenia	Schizophrenia || ||	TRUE	igd	0.002408	396321	456380	6	3.59998e-11	ukb-b-2618	|| id:ukb-b-2618	TRUE	reported	igd	2	TRUE
rs12541555	A	C	A	C	-0.0111919	-0.0208021	0.225097	0.274	FALSE	FALSE	FALSE	ieu-b-5100	8	14519517	0.0089	161405	0.0194102	Schizophrenia || id:ieu-b-5100	Schizophrenia	Schizophrenia || ||	TRUE	igd	0.00242763	14519517	456380	8	4e-06	ukb-b-2618	|| id:ukb-b-2618	TRUE	reported	igd	2	TRUE
rs13101996	A	T	A	T	0.0347568	0.00700447	0.018304	0.019	FALSE	TRUE	FALSE	ieu-b-5100	4	186546897	0.0344	141369	0.8376	Schizophrenia || id:ieu-b-5100	Schizophrenia	Schizophrenia || ||	TRUE	igd	0.00775332	186546897	456380	4	7.39997e-06	ukb-b-2618	|| id:ukb-b-2618	TRUE	reported	igd	2	TRUE
rs13122455	T	C	T	C	-0.0116146	-0.0150955	0.20001	0.26	FALSE	FALSE	FALSE	ieu-b-5100	4	152891564	0.0092	161405	0.1012	Schizophrenia || id:ieu-b-5100	Schizophrenia	Schizophrenia || ||	TRUE	igd	0.00253702	152891564	456380	4	4.70002e-06	ukb-b-2618	|| id:ukb-b-2618	TRUE	reported	igd	2	TRUE
rs1340900	A	G	A	G	0.00952037	-0.00039992	0.582911	0.572	FALSE	FALSE	FALSE	ieu-b-5100	13	75617619	0.0078	161405	0.9584	Schizophrenia || id:ieu-b-5100	Schizophrenia	Schizophrenia || ||	TRUE	igd	0.00205595	75617619	456380	13	3.59998e-06	ukb-b-2618	|| id:ukb-b-2618	TRUE	reported	igd	2	TRUE
rs1363976	C	T	C	T	0.00977376	0.0222047	0.56099	0.6	FALSE	FALSE	FALSE	ieu-b-5100	5	96248795	0.0079	161405	0.00495097	Schizophrenia || id:ieu-b-5100	Schizophrenia	Schizophrenia || ||	TRUE	igd	0.00203714	96248795	456380	5	1.6e-06	ukb-b-2618	|| id:ukb-b-2618	TRUE	reported	igd	2	TRUE
rs1374518	A	G	A	G	-0.00991427	0.0236986	0.414633	0.46	FALSE	FALSE	FALSE	ieu-b-5100	8	105274291	0.0078	161405	0.00240198	Schizophrenia || id:ieu-b-5100	Schizophrenia	Schizophrenia || ||	TRUE	igd	0.00205302	105274291	456380	8	1.40001e-06	ukb-b-2618	|| id:ukb-b-2618	TRUE	reported	igd	2	TRUE
rs1381775	C	T	C	T	-0.0100057	0.00989883	0.711076	0.661	FALSE	FALSE	FALSE	ieu-b-5100	11	42442826	0.0083	161405	0.233	Schizophrenia || id:ieu-b-5100	Schizophrenia	Schizophrenia || ||	TRUE	igd	0.00223393	42442826	456380	11	7.49998e-06	ukb-b-2618	|| id:ukb-b-2618	TRUE	reported	igd	2	TRUE
rs139294369	A	T	A	T	-0.0324398	-0.00219758	0.022413	0.024	FALSE	TRUE	FALSE	ieu-b-5100	7	128705730	0.0314	130644	0.945	Schizophrenia || id:ieu-b-5100	Schizophrenia	Schizophrenia || ||	TRUE	igd	0.00709526	128705730	456380	7	4.79999e-06	ukb-b-2618	|| id:ukb-b-2618	TRUE	reported	igd	2	TRUE
rs139880272	C	T	C	T	0.0380388	0.0133994	0.0164	0.017	FALSE	FALSE	FALSE	ieu-b-5100	13	36281678	0.0368	133814	0.715801	Schizophrenia || id:ieu-b-5100	Schizophrenia	Schizophrenia || ||	TRUE	igd	0.00843972	36281678	456380	13	6.59994e-06	ukb-b-2618	|| id:ukb-b-2618	TRUE	reported	igd	2	TRUE
rs143998384	G	A	G	A	0.0411298	0.0486967	0.014933	0.016	FALSE	FALSE	FALSE	ieu-b-5100	2	37606538	0.0364	146610	0.1818	Schizophrenia || id:ieu-b-5100	Schizophrenia	Schizophrenia || ||	TRUE	igd	0.00878905	37606538	456380	2	2.90001e-06	ukb-b-2618	|| id:ukb-b-2618	TRUE	reported	igd	2	TRUE
rs1441961	C	T	C	T	-0.00984462	-0.0071047	0.430563	0.414	FALSE	FALSE	FALSE	ieu-b-5100	3	77337949	0.0079	161405	0.3685	Schizophrenia || id:ieu-b-5100	Schizophrenia	Schizophrenia || ||	TRUE	igd	0.00205088	77337949	456380	3	1.6e-06	ukb-b-2618	|| id:ukb-b-2618	TRUE	reported	igd	2	TRUE
rs1488708	C	T	C	T	0.00966852	-0.000899595	0.499792	0.457	FALSE	FALSE	FALSE	ieu-b-5100	8	85658327	0.008	161405	0.9092	Schizophrenia || id:ieu-b-5100	Schizophrenia	Schizophrenia || ||	TRUE	igd	0.00203694	85658327	456380	8	2.1e-06	ukb-b-2618	|| id:ukb-b-2618	TRUE	reported	igd	2	TRUE
rs149606626	A	C	A	C	-0.043738	-0.0166998	0.011717	0.013	FALSE	FALSE	FALSE	ieu-b-5100	2	38288737	0.0535	95554	0.7552	Schizophrenia || id:ieu-b-5100	Schizophrenia	Schizophrenia || ||	TRUE	igd	0.00968742	38288737	456380	2	6.29999e-06	ukb-b-2618	|| id:ukb-b-2618	TRUE	reported	igd	2	TRUE
rs149714494	A	G	A	G	0.0372929	0.00599795	0.019226	0.019	FALSE	FALSE	FALSE	ieu-b-5100	12	54167743	0.0369	131975	0.8708	Schizophrenia || id:ieu-b-5100	Schizophrenia	Schizophrenia || ||	TRUE	igd	0.00796274	54167743	456380	12	2.80001e-06	ukb-b-2618	|| id:ukb-b-2618	TRUE	reported	igd	2	TRUE
rs149827261	T	G	T	G	-0.0150094	0.00429923	0.146904	0.117	FALSE	FALSE	FALSE	ieu-b-5100	11	49188527	0.0195	161405	0.8257	Schizophrenia || id:ieu-b-5100	Schizophrenia	Schizophrenia || ||	TRUE	igd	0.00291952	49188527	456380	11	2.69998e-07	ukb-b-2618	|| id:ukb-b-2618	TRUE	reported	igd	2	TRUE
rs1502243	A	G	A	G	-0.0117158	-0.0146029	0.241027	0.216	FALSE	FALSE	FALSE	ieu-b-5100	11	13625439	0.0095	161405	0.1228	Schizophrenia || id:ieu-b-5100	Schizophrenia	Schizophrenia || ||	TRUE	igd	0.00237002	13625439	456380	11	7.69999e-07	ukb-b-2618	|| id:ukb-b-2618	TRUE	reported	igd	2	TRUE
rs16882647	G	A	G	A	-0.0175768	-0.0162965	0.07108	0.065	FALSE	FALSE	FALSE	ieu-b-5100	5	53598709	0.0183	135129	0.3745	Schizophrenia || id:ieu-b-5100	Schizophrenia	Schizophrenia || ||	TRUE	igd	0.00393174	53598709	456380	5	7.79992e-06	ukb-b-2618	|| id:ukb-b-2618	TRUE	reported	igd	2	TRUE
rs17217940	G	T	G	T	0.0162208	-0.018596	0.087967	0.078	FALSE	FALSE	FALSE	ieu-b-5100	2	47656154	0.0152	161405	0.2207	Schizophrenia || id:ieu-b-5100	Schizophrenia	Schizophrenia || ||	TRUE	igd	0.00358315	47656154	456380	2	5.99998e-06	ukb-b-2618	|| id:ukb-b-2618	TRUE	reported	igd	2	TRUE
rs1737329	G	C	G	C	0.0102594	0.0453949	0.736319	0.761	FALSE	TRUE	FALSE	ieu-b-5100	6	163807748	0.01	141632	5.51696e-06	Schizophrenia || id:ieu-b-5100	Schizophrenia	Schizophrenia || ||	TRUE	igd	0.00229746	163807748	456380	6	8e-06	ukb-b-2618	|| id:ukb-b-2618	TRUE	reported	igd	2	TRUE
rs17399470	G	T	G	T	0.0175454	0.0349021	0.084853	0.077	FALSE	FALSE	FALSE	ieu-b-5100	10	16065973	0.0165	142811	0.0346601	Schizophrenia || id:ieu-b-5100	Schizophrenia	Schizophrenia || ||	TRUE	igd	0.00393195	16065973	456380	10	8.09991e-06	ukb-b-2618	|| id:ukb-b-2618	TRUE	reported	igd	2	TRUE
rs180672921	A	G	A	G	-0.0409266	0.00130085	0.014276	0.014	FALSE	FALSE	FALSE	ieu-b-5100	5	124067496	0.0452	103339	0.9777	Schizophrenia || id:ieu-b-5100	Schizophrenia	Schizophrenia || ||	TRUE	igd	0.00887849	124067496	456380	5	4e-06	ukb-b-2618	|| id:ukb-b-2618	TRUE	reported	igd	2	TRUE
rs1838754	G	C	G	C	-0.0118308	0.00470103	0.81959	0.692	FALSE	TRUE	FALSE	ieu-b-5100	2	137405559	0.0095	161405	0.625101	Schizophrenia || id:ieu-b-5100	Schizophrenia	Schizophrenia || ||	TRUE	igd	0.00264079	137405559	456380	2	7.49998e-06	ukb-b-2618	|| id:ukb-b-2618	TRUE	reported	igd	2	TRUE
rs186391882	T	C	T	C	-0.0294714	-0.00750179	0.026336	0.023	FALSE	FALSE	FALSE	ieu-b-5100	9	9575684	0.0324	123873	0.8166	Schizophrenia || id:ieu-b-5100	Schizophrenia	Schizophrenia || ||	TRUE	igd	0.0064938	9575684	456380	9	5.69994e-06	ukb-b-2618	|| id:ukb-b-2618	TRUE	reported	igd	2	TRUE
rs189091	C	T	C	T	-0.00910397	-0.00380276	0.501086	0.546	FALSE	FALSE	FALSE	ieu-b-5100	14	83865978	0.0081	161405	0.637801	Schizophrenia || id:ieu-b-5100	Schizophrenia	Schizophrenia || ||	TRUE	igd	0.00202654	83865978	456380	14	7.00003e-06	ukb-b-2618	|| id:ukb-b-2618	TRUE	reported	igd	2	TRUE
rs1989124	C	T	C	T	0.0093783	0.0117993	0.40069	0.469	FALSE	FALSE	FALSE	ieu-b-5100	4	139394799	0.0082	161405	0.1478	Schizophrenia || id:ieu-b-5100	Schizophrenia	Schizophrenia || ||	TRUE	igd	0.00206916	139394799	456380	4	5.80003e-06	ukb-b-2618	|| id:ukb-b-2618	TRUE	reported	igd	2	TRUE
rs2105723	G	A	G	A	-0.009266	-0.00639948	0.51399	0.52	FALSE	FALSE	FALSE	ieu-b-5100	6	162444347	0.0078	161405	0.4087	Schizophrenia || id:ieu-b-5100	Schizophrenia	Schizophrenia || ||	TRUE	igd	0.00203565	162444347	456380	6	5.30005e-06	ukb-b-2618	|| id:ukb-b-2618	TRUE	reported	igd	2	TRUE
rs2290154	C	T	C	T	0.0111011	0.0180011	0.358312	0.36	FALSE	FALSE	FALSE	ieu-b-5100	18	77211175	0.0081	161405	0.0269699	Schizophrenia || id:ieu-b-5100	Schizophrenia	Schizophrenia || ||	TRUE	igd	0.00211551	77211175	456380	18	1.5e-07	ukb-b-2618	|| id:ukb-b-2618	TRUE	reported	igd	2	TRUE
rs2301747	G	C	G	C	0.0153674	0.0328952	0.121164	0.149	FALSE	TRUE	FALSE	ieu-b-5100	6	31371587	0.0111	161405	0.00299199	Schizophrenia || id:ieu-b-5100	Schizophrenia	Schizophrenia || ||	TRUE	igd	0.00308182	31371587	456380	6	6.1e-07	ukb-b-2618	|| id:ukb-b-2618	TRUE	reported	igd	2	TRUE
rs243500	C	G	C	G	0.00974672	0.0034961	0.43408	0.443	FALSE	TRUE	TRUE	ieu-b-5100	7	148439365	0.0081	161405	0.666201	Schizophrenia || id:ieu-b-5100	Schizophrenia	Schizophrenia || ||	TRUE	igd	0.00207029	148439365	456380	7	2.5e-06	ukb-b-2618	|| id:ukb-b-2618	TRUE	reported	igd	2	FALSE
rs2464873	T	C	T	C	-0.00987035	0.00559563	0.486855	0.568	FALSE	FALSE	FALSE	ieu-b-5100	7	6687751	0.0084	161405	0.501601	Schizophrenia || id:ieu-b-5100	Schizophrenia	Schizophrenia || ||	TRUE	igd	0.00202993	6687751	456380	7	1.2e-06	ukb-b-2618	|| id:ukb-b-2618	TRUE	reported	igd	2	TRUE
rs2517897	A	C	A	C	0.0144757	0.0275048	0.152648	0.161	FALSE	FALSE	FALSE	ieu-b-5100	6	29800101	0.0109	154898	0.0115199	Schizophrenia || id:ieu-b-5100	Schizophrenia	Schizophrenia || ||	TRUE	igd	0.00281424	29800101	456380	6	2.69998e-07	ukb-b-2618	|| id:ukb-b-2618	TRUE	reported	igd	2	TRUE
rs2926098	T	C	T	C	-0.0190743	0.00810274	0.081135	0.07	FALSE	FALSE	FALSE	ieu-b-5100	8	50491276	0.0167	137147	0.626599	Schizophrenia || id:ieu-b-5100	Schizophrenia	Schizophrenia || ||	TRUE	igd	0.00370865	50491276	456380	8	2.69998e-07	ukb-b-2618	|| id:ukb-b-2618	TRUE	reported	igd	2	TRUE
rs34140162	A	G	A	G	0.0209018	-0.0605023	0.050959	0.052	FALSE	FALSE	FALSE	ieu-b-5100	3	131240944	0.0198	138289	0.00220201	Schizophrenia || id:ieu-b-5100	Schizophrenia	Schizophrenia || ||	TRUE	igd	0.00459626	131240944	456380	3	5.39995e-06	ukb-b-2618	|| id:ukb-b-2618	TRUE	reported	igd	2	TRUE
rs34287580	G	T	G	T	-0.0152738	-0.0369007	0.095547	0.096	FALSE	FALSE	FALSE	ieu-b-5100	2	58325645	0.0133	161405	0.00553605	Schizophrenia || id:ieu-b-5100	Schizophrenia	Schizophrenia || ||	TRUE	igd	0.00344323	58325645	456380	2	9.20005e-06	ukb-b-2618	|| id:ukb-b-2618	TRUE	reported	igd	2	TRUE
rs34623735	T	C	T	C	0.0127201	-0.00720399	0.33449	0.375	FALSE	FALSE	FALSE	ieu-b-5100	10	129281256	0.0081	161405	0.3713	Schizophrenia || id:ieu-b-5100	Schizophrenia	Schizophrenia || ||	TRUE	igd	0.00215704	129281256	456380	10	3.69999e-09	ukb-b-2618	|| id:ukb-b-2618	TRUE	reported	igd	2	TRUE
rs35525479	G	A	G	A	-0.0126392	-0.012304	0.150773	0.133	FALSE	FALSE	FALSE	ieu-b-5100	13	63242168	0.0129	136032	0.3421	Schizophrenia || id:ieu-b-5100	Schizophrenia	Schizophrenia || ||	TRUE	igd	0.00285233	63242168	456380	13	9.40005e-06	ukb-b-2618	|| id:ukb-b-2618	TRUE	reported	igd	2	TRUE
rs35544454	T	A	T	A	-0.0129581	0.023801	0.181817	0.183	FALSE	TRUE	FALSE	ieu-b-5100	2	213266003	0.0111	136032	0.0322003	Schizophrenia || id:ieu-b-5100	Schizophrenia	Schizophrenia || ||	TRUE	igd	0.00263503	213266003	456380	2	8.79995e-07	ukb-b-2618	|| id:ukb-b-2618	TRUE	reported	igd	2	TRUE
rs35675286	A	G	A	G	0.0297781	-0.0419957	0.028369	0.03	FALSE	FALSE	FALSE	ieu-b-5100	4	65273190	0.0288	135405	0.145	Schizophrenia || id:ieu-b-5100	Schizophrenia	Schizophrenia || ||	TRUE	igd	0.00643879	65273190	456380	4	3.69999e-06	ukb-b-2618	|| id:ukb-b-2618	TRUE	reported	igd	2	TRUE
rs35695082	C	T	C	T	0.0126808	-0.000299955	0.161343	0.141	FALSE	FALSE	FALSE	ieu-b-5100	16	30792389	0.0118	161405	0.9783	Schizophrenia || id:ieu-b-5100	Schizophrenia	Schizophrenia || ||	TRUE	igd	0.00275333	30792389	456380	16	4.09996e-06	ukb-b-2618	|| id:ukb-b-2618	TRUE	reported	igd	2	TRUE
rs35731545	T	C	T	C	-0.0392087	0.00589736	0.018156	0.021	FALSE	FALSE	FALSE	ieu-b-5100	15	67550725	0.0325	156828	0.8562	Schizophrenia || id:ieu-b-5100	Schizophrenia	Schizophrenia || ||	TRUE	igd	0.00777391	67550725	456380	15	4.60002e-07	ukb-b-2618	|| id:ukb-b-2618	TRUE	reported	igd	2	TRUE
rs35745455	G	A	G	A	-0.00922842	0.00869772	0.50472	0.424	FALSE	FALSE	FALSE	ieu-b-5100	7	5824100	0.0083	161405	0.2957	Schizophrenia || id:ieu-b-5100	Schizophrenia	Schizophrenia || ||	TRUE	igd	0.00202119	5824100	456380	7	5e-06	ukb-b-2618	|| id:ukb-b-2618	TRUE	reported	igd	2	TRUE
rs3859018	A	G	A	G	-0.0311763	0.0196008	0.023153	0.038	FALSE	FALSE	FALSE	ieu-b-5100	16	8448930	0.0206	161405	0.3416	Schizophrenia || id:ieu-b-5100	Schizophrenia	Schizophrenia || ||	TRUE	igd	0.00675147	8448930	456380	16	3.89996e-06	ukb-b-2618	|| id:ukb-b-2618	TRUE	reported	igd	2	TRUE
rs3963792	C	A	C	A	-0.0137397	0.0226035	0.877767	0.857	FALSE	FALSE	FALSE	ieu-b-5100	12	26670242	0.0111	161405	0.0421599	Schizophrenia || id:ieu-b-5100	Schizophrenia	Schizophrenia || ||	TRUE	igd	0.00308651	26670242	456380	12	8.50002e-06	ukb-b-2618	|| id:ukb-b-2618	TRUE	reported	igd	2	TRUE
rs3991894	T	C	T	C	-0.0137317	-0.00139902	0.136914	0.122	FALSE	FALSE	FALSE	ieu-b-5100	20	23010155	0.0126	159599	0.9134	Schizophrenia || id:ieu-b-5100	Schizophrenia	Schizophrenia || ||	TRUE	igd	0.00298177	23010155	456380	20	4.09996e-06	ukb-b-2618	|| id:ukb-b-2618	TRUE	reported	igd	2	TRUE
rs4105558	G	C	G	C	-0.0114412	-0.0228959	0.314508	0.259	FALSE	TRUE	FALSE	ieu-b-5100	12	24228132	0.0091	161405	0.01193	Schizophrenia || id:ieu-b-5100	Schizophrenia	Schizophrenia || ||	TRUE	igd	0.0021814	24228132	456380	12	1.6e-07	ukb-b-2618	|| id:ukb-b-2618	TRUE	reported	igd	2	TRUE
rs41325844	C	T	C	T	-0.010904	-0.0192044	0.217926	0.173	FALSE	FALSE	FALSE	ieu-b-5100	11	57891197	0.0104	161405	0.0664707	Schizophrenia || id:ieu-b-5100	Schizophrenia	Schizophrenia || ||	TRUE	igd	0.00246524	57891197	456380	11	9.69996e-06	ukb-b-2618	|| id:ukb-b-2618	TRUE	reported	igd	2	TRUE
rs4368946	C	T	C	T	0.0200566	-0.0179971	0.062785	0.069	FALSE	FALSE	FALSE	ieu-b-5100	8	98428688	0.0152	161405	0.2366	Schizophrenia || id:ieu-b-5100	Schizophrenia	Schizophrenia || ||	TRUE	igd	0.00419642	98428688	456380	8	1.79999e-06	ukb-b-2618	|| id:ukb-b-2618	TRUE	reported	igd	2	TRUE
rs4673633	A	G	A	G	-0.0127147	0.00820356	0.156461	0.18	FALSE	FALSE	FALSE	ieu-b-5100	2	212658297	0.0101	161405	0.4185	Schizophrenia || id:ieu-b-5100	Schizophrenia	Schizophrenia || ||	TRUE	igd	0.00281813	212658297	456380	2	6.4e-06	ukb-b-2618	|| id:ukb-b-2618	TRUE	reported	igd	2	TRUE
rs4736716	A	G	A	G	-0.0108488	0.00810274	0.289929	0.264	FALSE	FALSE	FALSE	ieu-b-5100	8	134733320	0.009	161405	0.3646	Schizophrenia || id:ieu-b-5100	Schizophrenia	Schizophrenia || ||	TRUE	igd	0.00224952	134733320	456380	8	1.40001e-06	ukb-b-2618	|| id:ukb-b-2618	TRUE	reported	igd	2	TRUE
rs4932780	T	C	T	C	0.0278614	0.00690378	0.032116	0.043	FALSE	FALSE	FALSE	ieu-b-5100	19	22781554	0.0194	160290	0.724299	Schizophrenia || id:ieu-b-5100	Schizophrenia	Schizophrenia || ||	TRUE	igd	0.00573607	22781554	456380	19	1.2e-06	ukb-b-2618	|| id:ukb-b-2618	TRUE	reported	igd	2	TRUE
rs533745	A	G	A	G	0.0101479	-0.00039992	0.387517	0.342	FALSE	FALSE	FALSE	ieu-b-5100	1	34419822	0.0086	161405	0.9639	Schizophrenia || id:ieu-b-5100	Schizophrenia	Schizophrenia || ||	TRUE	igd	0.00207907	34419822	456380	1	1.09999e-06	ukb-b-2618	|| id:ukb-b-2618	TRUE	reported	igd	2	TRUE
rs55643000	G	T	G	T	-0.0212536	-0.0389995	0.062116	0.055	FALSE	FALSE	FALSE	ieu-b-5100	12	5773969	0.019	142811	0.0396899	Schizophrenia || id:ieu-b-5100	Schizophrenia	Schizophrenia || ||	TRUE	igd	0.00423721	5773969	456380	12	5.30005e-07	ukb-b-2618	|| id:ukb-b-2618	TRUE	reported	igd	2	TRUE
rs60085635	G	A	G	A	-0.0226475	0.00940408	0.041574	0.068	FALSE	FALSE	FALSE	ieu-b-5100	8	27811478	0.0153	161405	0.5413	Schizophrenia || id:ieu-b-5100	Schizophrenia	Schizophrenia || ||	TRUE	igd	0.00509971	27811478	456380	8	8.99995e-06	ukb-b-2618	|| id:ukb-b-2618	TRUE	reported	igd	2	TRUE
rs6101627	T	C	T	C	0.013297	0.0138961	0.142659	0.237	FALSE	FALSE	FALSE	ieu-b-5100	20	38239217	0.0097	161405	0.151	Schizophrenia || id:ieu-b-5100	Schizophrenia	Schizophrenia || ||	TRUE	igd	0.00289651	38239217	456380	20	4.39997e-06	ukb-b-2618	|| id:ukb-b-2618	TRUE	reported	igd	2	TRUE
rs62033189	C	T	C	T	-0.0125917	-0.0036035	0.153001	0.133	FALSE	FALSE	FALSE	ieu-b-5100	16	17342509	0.012	161405	0.766399	Schizophrenia || id:ieu-b-5100	Schizophrenia	Schizophrenia || ||	TRUE	igd	0.00280676	17342509	456380	16	7.29995e-06	ukb-b-2618	|| id:ukb-b-2618	TRUE	reported	igd	2	TRUE
rs62062033	T	C	T	C	0.0143524	0.0243029	0.172431	0.175	FALSE	FALSE	FALSE	ieu-b-5100	17	6254811	0.0101	161405	0.0158201	Schizophrenia || id:ieu-b-5100	Schizophrenia	Schizophrenia || ||	TRUE	igd	0.00271933	6254811	456380	17	1.29999e-07	ukb-b-2618	|| id:ukb-b-2618	TRUE	reported	igd	2	TRUE
rs62180536	T	C	T	C	-0.0321	0.072001	0.028932	0.026	FALSE	FALSE	FALSE	ieu-b-5100	2	200915808	0.0283	128090	0.01088	Schizophrenia || id:ieu-b-5100	Schizophrenia	Schizophrenia || ||	TRUE	igd	0.00607843	200915808	456380	2	1.29999e-07	ukb-b-2618	|| id:ukb-b-2618	TRUE	reported	igd	2	TRUE
rs62224802	T	G	T	G	0.0237007	0.0142003	0.039474	0.044	FALSE	FALSE	FALSE	ieu-b-5100	20	42197722	0.0221	143039	0.521	Schizophrenia || id:ieu-b-5100	Schizophrenia	Schizophrenia || ||	TRUE	igd	0.00519548	42197722	456380	20	5.1e-06	ukb-b-2618	|| id:ukb-b-2618	TRUE	reported	igd	2	TRUE
rs62458757	G	C	G	C	-0.0291188	0.0130954	0.034938	0.033	FALSE	TRUE	FALSE	ieu-b-5100	7	44105488	0.0259	128157	0.6145	Schizophrenia || id:ieu-b-5100	Schizophrenia	Schizophrenia || ||	TRUE	igd	0.00562839	44105488	456380	7	2.30001e-07	ukb-b-2618	|| id:ukb-b-2618	TRUE	reported	igd	2	TRUE
rs6658422	T	C	T	C	0.0249084	0.00800193	0.041642	0.061	FALSE	FALSE	FALSE	ieu-b-5100	1	199192368	0.0161	161405	0.6215	Schizophrenia || id:ieu-b-5100	Schizophrenia	Schizophrenia || ||	TRUE	igd	0.00505469	199192368	456380	1	8.30004e-07	ukb-b-2618	|| id:ukb-b-2618	TRUE	reported	igd	2	TRUE
rs6724825	A	G	A	G	0.0105731	-0.0028958	0.269765	0.306	FALSE	FALSE	FALSE	ieu-b-5100	2	158902081	0.0086	161405	0.733599	Schizophrenia || id:ieu-b-5100	Schizophrenia	Schizophrenia || ||	TRUE	igd	0.00229019	158902081	456380	2	3.89996e-06	ukb-b-2618	|| id:ukb-b-2618	TRUE	reported	igd	2	TRUE
rs6749467	A	G	A	G	-0.00925467	-0.0103958	0.46467	0.531	FALSE	FALSE	FALSE	ieu-b-5100	2	343517	0.0083	161405	0.2124	Schizophrenia || id:ieu-b-5100	Schizophrenia	Schizophrenia || ||	TRUE	igd	0.00205403	343517	456380	2	6.59994e-06	ukb-b-2618	|| id:ukb-b-2618	TRUE	reported	igd	2	TRUE
rs6809736	A	G	A	G	0.0155278	0.0198048	0.888907	0.88	FALSE	FALSE	FALSE	ieu-b-5100	3	117332915	0.0123	161405	0.1074	Schizophrenia || id:ieu-b-5100	Schizophrenia	Schizophrenia || ||	TRUE	igd	0.00326518	117332915	456380	3	2e-06	ukb-b-2618	|| id:ukb-b-2618	TRUE	reported	igd	2	TRUE
rs6813806	C	T	C	T	-0.0101099	0.00250313	0.283361	0.363	FALSE	FALSE	FALSE	ieu-b-5100	4	61908999	0.0084	161405	0.764401	Schizophrenia || id:ieu-b-5100	Schizophrenia	Schizophrenia || ||	TRUE	igd	0.00225563	61908999	456380	4	7.39997e-06	ukb-b-2618	|| id:ukb-b-2618	TRUE	reported	igd	2	TRUE
rs6838901	C	G	C	G	-0.0127004	0.013298	0.1622	0.166	FALSE	TRUE	FALSE	ieu-b-5100	4	111765315	0.0106	161405	0.2088	Schizophrenia || id:ieu-b-5100	Schizophrenia	Schizophrenia || ||	TRUE	igd	0.0027566	111765315	456380	4	4.09996e-06	ukb-b-2618	|| id:ukb-b-2618	TRUE	reported	igd	2	TRUE
rs6954825	C	T	C	T	0.0141308	0.0101008	0.158973	0.16	FALSE	FALSE	FALSE	ieu-b-5100	7	101207035	0.0117	134042	0.3862	Schizophrenia || id:ieu-b-5100	Schizophrenia	Schizophrenia || ||	TRUE	igd	0.00276484	101207035	456380	7	3.2e-07	ukb-b-2618	|| id:ukb-b-2618	TRUE	reported	igd	2	TRUE
rs6960011	G	A	G	A	-0.0103418	-0.011296	0.340039	0.299	FALSE	FALSE	FALSE	ieu-b-5100	7	90302199	0.0088	161405	0.1982	Schizophrenia || id:ieu-b-5100	Schizophrenia	Schizophrenia || ||	TRUE	igd	0.0021411	90302199	456380	7	1.40001e-06	ukb-b-2618	|| id:ukb-b-2618	TRUE	reported	igd	2	TRUE
rs6968423	A	G	A	G	0.0107343	-0.0160013	0.754993	0.737	FALSE	FALSE	FALSE	ieu-b-5100	7	88667859	0.0087	161405	0.0666807	Schizophrenia || id:ieu-b-5100	Schizophrenia	Schizophrenia || ||	TRUE	igd	0.00235286	88667859	456380	7	5.1e-06	ukb-b-2618	|| id:ukb-b-2618	TRUE	reported	igd	2	TRUE
rs7134035	T	C	T	C	0.0120907	0.000300045	0.815489	0.793	FALSE	FALSE	FALSE	ieu-b-5100	12	6733889	0.0098	161405	0.9775	Schizophrenia || id:ieu-b-5100	Schizophrenia	Schizophrenia || ||	TRUE	igd	0.00264164	6733889	456380	12	4.70002e-06	ukb-b-2618	|| id:ukb-b-2618	TRUE	reported	igd	2	TRUE
rs714020	T	C	T	C	0.0111893	-0.00669752	0.230477	0.194	FALSE	FALSE	FALSE	ieu-b-5100	22	40493860	0.01	161405	0.5057	Schizophrenia || id:ieu-b-5100	Schizophrenia	Schizophrenia || ||	TRUE	igd	0.00241221	40493860	456380	22	3.50002e-06	ukb-b-2618	|| id:ukb-b-2618	TRUE	reported	igd	2	TRUE
rs7225402	C	T	C	T	-0.0248919	-0.00169856	0.058308	0.064	FALSE	FALSE	FALSE	ieu-b-5100	17	63379906	0.0162	161405	0.9176	Schizophrenia || id:ieu-b-5100	Schizophrenia	Schizophrenia || ||	TRUE	igd	0.0043153	63379906	456380	17	8e-09	ukb-b-2618	|| id:ukb-b-2618	TRUE	reported	igd	2	TRUE
rs72655898	G	A	G	A	-0.0102054	-0.0010994	0.286147	0.243	FALSE	FALSE	FALSE	ieu-b-5100	13	112082676	0.0096	161405	0.9084	Schizophrenia || id:ieu-b-5100	Schizophrenia	Schizophrenia || ||	TRUE	igd	0.00225697	112082676	456380	13	6.1e-06	ukb-b-2618	|| id:ukb-b-2618	TRUE	reported	igd	2	TRUE
rs72795429	T	C	T	C	-0.0278229	0.0530949	0.029919	0.026	FALSE	FALSE	FALSE	ieu-b-5100	16	84606181	0.0276	131731	0.0541602	Schizophrenia || id:ieu-b-5100	Schizophrenia	Schizophrenia || ||	TRUE	igd	0.00593887	84606181	456380	16	2.80001e-06	ukb-b-2618	|| id:ukb-b-2618	TRUE	reported	igd	2	TRUE
rs72827847	A	G	A	G	-0.0177026	-0.0127978	0.072525	0.141	FALSE	FALSE	FALSE	ieu-b-5100	6	16782911	0.0127	161405	0.3134	Schizophrenia || id:ieu-b-5100	Schizophrenia	Schizophrenia || ||	TRUE	igd	0.00390965	16782911	456380	6	5.99998e-06	ukb-b-2618	|| id:ukb-b-2618	TRUE	reported	igd	2	TRUE
rs72839513	A	G	A	G	0.0208938	-0.0228959	0.062553	0.063	FALSE	FALSE	FALSE	ieu-b-5100	2	69185181	0.018	132665	0.2036	Schizophrenia || id:ieu-b-5100	Schizophrenia	Schizophrenia || ||	TRUE	igd	0.00418631	69185181	456380	2	5.99998e-07	ukb-b-2618	|| id:ukb-b-2618	TRUE	reported	igd	2	TRUE
rs72968596	G	C	G	C	0.0207607	-0.0178006	0.05575	0.052	FALSE	TRUE	FALSE	ieu-b-5100	2	225269198	0.0201	147751	0.3742	Schizophrenia || id:ieu-b-5100	Schizophrenia	Schizophrenia || ||	TRUE	igd	0.00454463	225269198	456380	2	4.90004e-06	ukb-b-2618	|| id:ukb-b-2618	TRUE	reported	igd	2	TRUE
rs73072692	T	C	T	C	0.0124817	0.00589736	0.236944	0.212	FALSE	FALSE	FALSE	ieu-b-5100	3	44568713	0.0102	161405	0.5629	Schizophrenia || id:ieu-b-5100	Schizophrenia	Schizophrenia || ||	TRUE	igd	0.00241324	44568713	456380	3	2.30001e-07	ukb-b-2618	|| id:ukb-b-2618	TRUE	reported	igd	2	TRUE
rs73151438	A	C	A	C	0.0217529	-0.0165031	0.090325	0.082	FALSE	FALSE	FALSE	ieu-b-5100	2	7961427	0.0205	161405	0.4189	Schizophrenia || id:ieu-b-5100	Schizophrenia	Schizophrenia || ||	TRUE	igd	0.00465219	7961427	456380	2	2.90001e-06	ukb-b-2618	|| id:ukb-b-2618	TRUE	reported	igd	2	TRUE
rs73178577	A	C	A	C	0.018359	0.0153979	0.082709	0.075	FALSE	FALSE	FALSE	ieu-b-5100	5	88897469	0.0162	141632	0.3433	Schizophrenia || id:ieu-b-5100	Schizophrenia	Schizophrenia || ||	TRUE	igd	0.00369054	88897469	456380	5	6.49995e-07	ukb-b-2618	|| id:ukb-b-2618	TRUE	reported	igd	2	TRUE
rs73210925	G	C	G	C	0.0375025	-0.00229736	0.016457	0.02	FALSE	TRUE	FALSE	ieu-b-5100	12	114450004	0.0314	131790	0.9404	Schizophrenia || id:ieu-b-5100	Schizophrenia	Schizophrenia || ||	TRUE	igd	0.0081573	114450004	456380	12	4.30002e-06	ukb-b-2618	|| id:ukb-b-2618	TRUE	reported	igd	2	TRUE
rs73232761	A	G	A	G	-0.0160074	-0.0171029	0.08606	0.085	FALSE	FALSE	FALSE	ieu-b-5100	7	128988048	0.016	134042	0.2849	Schizophrenia || id:ieu-b-5100	Schizophrenia	Schizophrenia || ||	TRUE	igd	0.00360681	128988048	456380	7	9.09997e-06	ukb-b-2618	|| id:ukb-b-2618	TRUE	reported	igd	2	TRUE
rs73596615	A	G	A	G	0.0141666	0.0212951	0.134942	0.148	FALSE	FALSE	FALSE	ieu-b-5100	19	51166225	0.0121	161405	0.0786792	Schizophrenia || id:ieu-b-5100	Schizophrenia	Schizophrenia || ||	TRUE	igd	0.00296089	51166225	456380	19	1.7e-06	ukb-b-2618	|| id:ukb-b-2618	TRUE	reported	igd	2	TRUE
rs74818319	A	G	A	G	0.0417036	-0.0333961	0.015622	0.017	FALSE	FALSE	FALSE	ieu-b-5100	17	11146897	0.0435	121580	0.4422	Schizophrenia || id:ieu-b-5100	Schizophrenia	Schizophrenia || ||	TRUE	igd	0.00884246	11146897	456380	17	2.39999e-06	ukb-b-2618	|| id:ukb-b-2618	TRUE	reported	igd	2	TRUE
rs75005951	T	C	T	C	-0.0232566	-0.00980181	0.040767	0.04	FALSE	FALSE	FALSE	ieu-b-5100	11	113522730	0.023	132670	0.670101	Schizophrenia || id:ieu-b-5100	Schizophrenia	Schizophrenia || ||	TRUE	igd	0.00523685	113522730	456380	11	8.99995e-06	ukb-b-2618	|| id:ukb-b-2618	TRUE	reported	igd	2	TRUE
rs75801541	A	G	A	G	-0.0208005	-0.0295976	0.053136	0.047	FALSE	FALSE	FALSE	ieu-b-5100	15	88962939	0.0221	150633	0.1808	Schizophrenia || id:ieu-b-5100	Schizophrenia	Schizophrenia || ||	TRUE	igd	0.00451102	88962939	456380	15	4e-06	ukb-b-2618	|| id:ukb-b-2618	TRUE	reported	igd	2	TRUE
rs7628420	A	C	A	G	-0.0489933	-0.0145043	0.013286	0.9043	TRUE	FALSE	FALSE	ieu-b-5100	3	85393763	0.0136	161405	0.2874	Schizophrenia || id:ieu-b-5100	Schizophrenia	Schizophrenia || ||	TRUE	igd	0.0106598	85393763	456380	3	4.30002e-06	ukb-b-2618	|| id:ukb-b-2618	TRUE	reported	igd	2	FALSE
rs7628420	A	C	A	C	-0.0489933	0.0695001	0.013286	0.018	FALSE	FALSE	FALSE	ieu-b-5100	3	85393763	0.0405	127821	0.08628	Schizophrenia || id:ieu-b-5100	Schizophrenia	Schizophrenia || ||	TRUE	igd	0.0106598	85393763	456380	3	4.30002e-06	ukb-b-2618	|| id:ukb-b-2618	TRUE	reported	igd	2	TRUE
rs76682037	G	A	G	A	-0.0494094	0.0255024	0.010694	0.013	FALSE	FALSE	FALSE	ieu-b-5100	5	28296918	0.0485	96694	0.5989	Schizophrenia || id:ieu-b-5100	Schizophrenia	Schizophrenia || ||	TRUE	igd	0.0098277	28296918	456380	5	5e-07	ukb-b-2618	|| id:ukb-b-2618	TRUE	reported	igd	2	TRUE
rs7687973	C	T	C	T	0.0107094	0.0114048	0.228321	0.308	FALSE	FALSE	FALSE	ieu-b-5100	4	81139104	0.0089	161405	0.2003	Schizophrenia || id:ieu-b-5100	Schizophrenia	Schizophrenia || ||	TRUE	igd	0.00241811	81139104	456380	4	9.49992e-06	ukb-b-2618	|| id:ukb-b-2618	TRUE	reported	igd	2	TRUE
rs77036000	A	T	A	T	-0.022258	-0.0338989	0.052205	0.048	FALSE	TRUE	FALSE	ieu-b-5100	5	30880271	0.0202	134042	0.0933297	Schizophrenia || id:ieu-b-5100	Schizophrenia	Schizophrenia || ||	TRUE	igd	0.00458242	30880271	456380	5	1.2e-06	ukb-b-2618	|| id:ukb-b-2618	TRUE	reported	igd	2	TRUE
rs77205736	T	C	T	C	0.0154062	0.00190181	0.274855	0.261	FALSE	FALSE	FALSE	ieu-b-5100	8	10153460	0.0097	134042	0.8482	Schizophrenia || id:ieu-b-5100	Schizophrenia	Schizophrenia || ||	TRUE	igd	0.00226879	10153460	456380	8	1.10002e-11	ukb-b-2618	|| id:ukb-b-2618	TRUE	reported	igd	2	TRUE
rs77338596	C	T	C	T	-0.016042	-0.00960374	0.097137	0.105	FALSE	FALSE	FALSE	ieu-b-5100	5	164516633	0.0129	161405	0.4537	Schizophrenia || id:ieu-b-5100	Schizophrenia	Schizophrenia || ||	TRUE	igd	0.00342575	164516633	456380	5	2.80001e-06	ukb-b-2618	|| id:ukb-b-2618	TRUE	reported	igd	2	TRUE
rs7760633	T	C	T	C	-0.00944545	-0.0138043	0.370453	0.365	FALSE	FALSE	FALSE	ieu-b-5100	6	87297558	0.0081	161405	0.0867601	Schizophrenia || id:ieu-b-5100	Schizophrenia	Schizophrenia || ||	TRUE	igd	0.00211652	87297558	456380	6	8.09991e-06	ukb-b-2618	|| id:ukb-b-2618	TRUE	reported	igd	2	TRUE
rs78230451	T	C	T	C	-0.0148375	-0.0443996	0.113889	0.102	FALSE	FALSE	FALSE	ieu-b-5100	16	58691859	0.0134	159139	0.00091199	Schizophrenia || id:ieu-b-5100	Schizophrenia	Schizophrenia || ||	TRUE	igd	0.00319564	58691859	456380	16	3.40001e-06	ukb-b-2618	|| id:ukb-b-2618	TRUE	reported	igd	2	TRUE
rs78387400	A	G	A	G	0.0278317	0.0343016	0.031972	0.033	FALSE	FALSE	FALSE	ieu-b-5100	16	54206097	0.0223	161405	0.1244	Schizophrenia || id:ieu-b-5100	Schizophrenia	Schizophrenia || ||	TRUE	igd	0.00579114	54206097	456380	16	1.5e-06	ukb-b-2618	|| id:ukb-b-2618	TRUE	reported	igd	2	TRUE
rs78887867	A	G	A	G	-0.020973	-0.0154008	0.064493	0.056	FALSE	FALSE	FALSE	ieu-b-5100	12	111451763	0.0198	161405	0.4358	Schizophrenia || id:ieu-b-5100	Schizophrenia	Schizophrenia || ||	TRUE	igd	0.00432316	111451763	456380	12	1.2e-06	ukb-b-2618	|| id:ukb-b-2618	TRUE	reported	igd	2	TRUE
rs78991270	A	C	A	C	-0.0217085	0.0226956	0.04801	0.045	FALSE	FALSE	FALSE	ieu-b-5100	2	103353870	0.0202	161405	0.2605	Schizophrenia || id:ieu-b-5100	Schizophrenia	Schizophrenia || ||	TRUE	igd	0.00474408	103353870	456380	2	4.70002e-06	ukb-b-2618	|| id:ukb-b-2618	TRUE	reported	igd	2	TRUE
rs7940779	T	C	T	C	0.0233908	0.00670241	0.045536	0.098	FALSE	FALSE	FALSE	ieu-b-5100	11	120419218	0.0136	161405	0.6204	Schizophrenia || id:ieu-b-5100	Schizophrenia	Schizophrenia || ||	TRUE	igd	0.00487941	120419218	456380	11	1.6e-06	ukb-b-2618	|| id:ukb-b-2618	TRUE	reported	igd	2	TRUE
rs79475047	C	T	C	T	0.0327309	0.0398017	0.027316	0.022	FALSE	FALSE	FALSE	ieu-b-5100	6	20992197	0.0312	127680	0.2025	Schizophrenia || id:ieu-b-5100	Schizophrenia	Schizophrenia || ||	TRUE	igd	0.00619742	20992197	456380	6	1.29999e-07	ukb-b-2618	|| id:ukb-b-2618	TRUE	reported	igd	2	TRUE
rs79515662	A	G	A	G	0.0410106	-0.0193025	0.012162	0.012	FALSE	FALSE	FALSE	ieu-b-5100	16	86149757	0.0477	107206	0.6851	Schizophrenia || id:ieu-b-5100	Schizophrenia	Schizophrenia || ||	TRUE	igd	0.00922372	86149757	456380	16	8.70001e-06	ukb-b-2618	|| id:ukb-b-2618	TRUE	reported	igd	2	TRUE
rs79736429	C	T	C	T	0.0422653	-0.0071047	0.012112	0.014	FALSE	FALSE	FALSE	ieu-b-5100	1	146749428	0.044	105486	0.8713	Schizophrenia || id:ieu-b-5100	Schizophrenia	Schizophrenia || ||	TRUE	igd	0.00951681	146749428	456380	1	8.9e-06	ukb-b-2618	|| id:ukb-b-2618	TRUE	reported	igd	2	TRUE
rs8046866	A	G	A	G	0.00963094	-0.0044003	0.619722	0.606	FALSE	FALSE	FALSE	ieu-b-5100	16	544664	0.0081	161405	0.5928	Schizophrenia || id:ieu-b-5100	Schizophrenia	Schizophrenia || ||	TRUE	igd	0.00209775	544664	456380	16	4.39997e-06	ukb-b-2618	|| id:ukb-b-2618	TRUE	reported	igd	2	TRUE
rs8106	G	A	G	A	-0.0187481	-0.014997	0.074308	0.061	FALSE	FALSE	FALSE	ieu-b-5100	2	176043097	0.0191	158512	0.4318	Schizophrenia || id:ieu-b-5100	Schizophrenia	Schizophrenia || ||	TRUE	igd	0.00385405	176043097	456380	2	1.09999e-06	ukb-b-2618	|| id:ukb-b-2618	TRUE	reported	igd	2	TRUE
rs844729	A	G	A	G	-0.0106389	-0.0364958	0.297535	0.248	FALSE	FALSE	FALSE	ieu-b-5100	7	71506696	0.0093	161405	9.33792e-05	Schizophrenia || id:ieu-b-5100	Schizophrenia	Schizophrenia || ||	TRUE	igd	0.00222022	71506696	456380	7	1.7e-06	ukb-b-2618	|| id:ukb-b-2618	TRUE	reported	igd	2	TRUE
rs9301887	T	C	T	C	0.0109003	0.00040008	0.252533	0.245	FALSE	FALSE	FALSE	ieu-b-5100	13	94151937	0.0091	161405	0.9665	Schizophrenia || id:ieu-b-5100	Schizophrenia	Schizophrenia || ||	TRUE	igd	0.00233813	94151937	456380	13	3.09999e-06	ukb-b-2618	|| id:ukb-b-2618	TRUE	reported	igd	2	TRUE
rs9518163	G	A	G	A	0.0101944	0.0157026	0.27662	0.245	FALSE	FALSE	FALSE	ieu-b-5100	13	88362635	0.0094	161405	0.0950999	Schizophrenia || id:ieu-b-5100	Schizophrenia	Schizophrenia || ||	TRUE	igd	0.00226536	88362635	456380	13	6.80002e-06	ukb-b-2618	|| id:ukb-b-2618	TRUE	reported	igd	2	TRUE
rs9541967	C	T	C	T	-0.0161111	-0.0199987	0.123504	0.124	FALSE	FALSE	FALSE	ieu-b-5100	13	70104462	0.0132	130644	0.1293	Schizophrenia || id:ieu-b-5100	Schizophrenia	Schizophrenia || ||	TRUE	igd	0.00307711	70104462	456380	13	1.6e-07	ukb-b-2618	|| id:ukb-b-2618	TRUE	reported	igd	2	TRUE
rs9578168	A	G	A	G	0.00907301	-0.00939572	0.474294	0.425	FALSE	FALSE	FALSE	ieu-b-5100	13	30943636	0.0083	161405	0.2533	Schizophrenia || id:ieu-b-5100	Schizophrenia	Schizophrenia || ||	TRUE	igd	0.00205038	30943636	456380	13	9.59997e-06	ukb-b-2618	|| id:ukb-b-2618	TRUE	reported	igd	2	TRUE
rs974801	G	A	G	A	0.0106991	0.0230025	0.364613	0.423	FALSE	FALSE	FALSE	ieu-b-5100	4	106071064	0.0079	161405	0.00358402	Schizophrenia || id:ieu-b-5100	Schizophrenia	Schizophrenia || ||	TRUE	igd	0.00210202	106071064	456380	4	3.59998e-07	ukb-b-2618	|| id:ukb-b-2618	TRUE	reported	igd	2	TRUE

## Sheet: ukb-b-2618 vs ieu-b-5099
SNP	effect_allele.exposure	other_allele.exposure	effect_allele.outcome	other_allele.outcome	beta.exposure	beta.outcome	eaf.exposure	eaf.outcome	remove	palindromic	ambiguous	id.outcome	chr	pos	se.outcome	samplesize.outcome	pval.outcome	outcome	originalname.outcome	outcome.deprecated	mr_keep.outcome	data_source.outcome	se.exposure	pos.exposure	samplesize.exposure	chr.exposure	pval.exposure	id.exposure	exposure	mr_keep.exposure	pval_origin.exposure	data_source.exposure	action	mr_keep
rs10088346	T	C	T	C	0.0113596	-0.00430074	0.221333	0.264	FALSE	FALSE	FALSE	ieu-b-5099	8	54037934	0.0084	175799	0.6086	Schizophrenia || id:ieu-b-5099	Schizophrenia	Schizophrenia || ||	TRUE	igd	0.0024371	54037934	456380	8	3.09999e-06	ukb-b-2618	|| id:ukb-b-2618	TRUE	reported	igd	2	TRUE
rs10144194	A	G	A	G	0.0248749	-0.0161981	0.963966	0.9416	FALSE	FALSE	FALSE	ieu-b-5099	14	24763612	0.0155	175799	0.2973	Schizophrenia || id:ieu-b-5099	Schizophrenia	Schizophrenia || ||	TRUE	igd	0.00543972	24763612	456380	14	4.79999e-06	ukb-b-2618	|| id:ukb-b-2618	TRUE	reported	igd	2	TRUE
rs10498638	C	T	C	T	0.0128399	-0.0312952	0.188308	0.17	FALSE	FALSE	FALSE	ieu-b-5099	14	93934435	0.0113	175799	0.00553401	Schizophrenia || id:ieu-b-5099	Schizophrenia	Schizophrenia || ||	TRUE	igd	0.00260969	93934435	456380	14	8.70001e-07	ukb-b-2618	|| id:ukb-b-2618	TRUE	reported	igd	2	TRUE
rs10512199	C	G	C	G	0.0212935	0.0428031	0.048679	0.047	FALSE	TRUE	FALSE	ieu-b-5099	9	93197125	0.0172	175799	0.01299	Schizophrenia || id:ieu-b-5099	Schizophrenia	Schizophrenia || ||	TRUE	igd	0.00472051	93197125	456380	9	6.49995e-06	ukb-b-2618	|| id:ukb-b-2618	TRUE	reported	igd	2	TRUE
rs10763652	T	C	T	C	0.00949134	-0.00459941	0.397767	0.48	FALSE	FALSE	FALSE	ieu-b-5099	10	28501575	0.0081	175799	0.5682	Schizophrenia || id:ieu-b-5099	Schizophrenia	Schizophrenia || ||	TRUE	igd	0.00208502	28501575	456380	10	5.30005e-06	ukb-b-2618	|| id:ukb-b-2618	TRUE	reported	igd	2	TRUE
rs10804931	T	G	T	G	-0.0103144	-0.00560427	0.622587	0.567	FALSE	FALSE	FALSE	ieu-b-5099	3	190842139	0.0076	175799	0.4668	Schizophrenia || id:ieu-b-5099	Schizophrenia	Schizophrenia || ||	TRUE	igd	0.00209721	190842139	456380	3	8.70001e-07	ukb-b-2618	|| id:ukb-b-2618	TRUE	reported	igd	2	TRUE
rs10852602	A	C	A	C	0.0120421	0.0103029	0.16794	0.183	FALSE	FALSE	FALSE	ieu-b-5099	16	49762462	0.0098	175799	0.2953	Schizophrenia || id:ieu-b-5099	Schizophrenia	Schizophrenia || ||	TRUE	igd	0.00270279	49762462	456380	16	8.40001e-06	ukb-b-2618	|| id:ukb-b-2618	TRUE	reported	igd	2	TRUE
rs10983735	A	G	A	G	0.0163113	0.0156011	0.154461	0.16	FALSE	FALSE	FALSE	ieu-b-5099	9	120416066	0.0099	175799	0.1151	Schizophrenia || id:ieu-b-5099	Schizophrenia	Schizophrenia || ||	TRUE	igd	0.00280286	120416066	456380	9	5.89997e-09	ukb-b-2618	|| id:ukb-b-2618	TRUE	reported	igd	2	TRUE
rs11050937	A	G	A	G	0.0207531	0.0229002	0.049006	0.051	FALSE	FALSE	FALSE	ieu-b-5099	12	30668771	0.0165	175799	0.1636	Schizophrenia || id:ieu-b-5099	Schizophrenia	Schizophrenia || ||	TRUE	igd	0.00469347	30668771	456380	12	9.80009e-06	ukb-b-2618	|| id:ukb-b-2618	TRUE	reported	igd	2	TRUE
rs11059227	C	T	C	T	0.00933743	0.0170953	0.39877	0.434	FALSE	FALSE	FALSE	ieu-b-5099	12	127993890	0.0076	175799	0.0245098	Schizophrenia || id:ieu-b-5099	Schizophrenia	Schizophrenia || ||	TRUE	igd	0.00206763	127993890	456380	12	6.29999e-06	ukb-b-2618	|| id:ukb-b-2618	TRUE	reported	igd	2	TRUE
rs11108031	G	C	G	C	-0.0122041	-0.0179971	0.172565	0.182	FALSE	TRUE	FALSE	ieu-b-5099	12	95809181	0.0099	175799	0.0672806	Schizophrenia || id:ieu-b-5099	Schizophrenia	Schizophrenia || ||	TRUE	igd	0.00268941	95809181	456380	12	5.69994e-06	ukb-b-2618	|| id:ukb-b-2618	TRUE	reported	igd	2	TRUE
rs111288222	T	C	T	C	-0.0384334	-0.0663962	0.016208	0.018	FALSE	FALSE	FALSE	ieu-b-5099	1	227090717	0.0358	161405	0.0636502	Schizophrenia || id:ieu-b-5099	Schizophrenia	Schizophrenia || ||	TRUE	igd	0.00824458	227090717	456380	1	3.09999e-06	ukb-b-2618	|| id:ukb-b-2618	TRUE	reported	igd	2	TRUE
rs112429058	G	A	G	A	0.026038	0.0313049	0.038211	0.035	FALSE	FALSE	FALSE	ieu-b-5099	1	153727917	0.0232	165729	0.1781	Schizophrenia || id:ieu-b-5099	Schizophrenia	Schizophrenia || ||	TRUE	igd	0.00529402	153727917	456380	1	8.70001e-07	ukb-b-2618	|| id:ukb-b-2618	TRUE	reported	igd	2	TRUE
rs114026032	A	G	A	G	-0.0306359	-0.0608034	0.025544	0.023	FALSE	FALSE	FALSE	ieu-b-5099	5	14740956	0.0297	165729	0.0409298	Schizophrenia || id:ieu-b-5099	Schizophrenia	Schizophrenia || ||	TRUE	igd	0.0064649	14740956	456380	5	2.1e-06	ukb-b-2618	|| id:ukb-b-2618	TRUE	reported	igd	2	TRUE
rs114856531	T	C	T	C	-0.0417622	-0.045002	0.013697	0.014	FALSE	FALSE	FALSE	ieu-b-5099	4	183954806	0.0435	161405	0.3009	Schizophrenia || id:ieu-b-5099	Schizophrenia	Schizophrenia || ||	TRUE	igd	0.00876752	183954806	456380	4	1.89998e-06	ukb-b-2618	|| id:ukb-b-2618	TRUE	reported	igd	2	TRUE
rs1152986	T	C	T	C	0.00949383	0.0105959	0.631267	0.583	FALSE	FALSE	FALSE	ieu-b-5099	1	20818935	0.0077	175799	0.1668	Schizophrenia || id:ieu-b-5099	Schizophrenia	Schizophrenia || ||	TRUE	igd	0.00210997	20818935	456380	1	6.80002e-06	ukb-b-2618	|| id:ukb-b-2618	TRUE	reported	igd	2	TRUE
rs11609798	C	G	C	G	-0.0101676	-0.0389034	0.41241	0.425	FALSE	TRUE	TRUE	ieu-b-5099	12	123409694	0.008	175799	1.13099e-06	Schizophrenia || id:ieu-b-5099	Schizophrenia	Schizophrenia || ||	TRUE	igd	0.00206382	123409694	456380	12	8.40001e-07	ukb-b-2618	|| id:ukb-b-2618	TRUE	reported	igd	2	FALSE
rs1161241	A	C	A	C	0.0091191	-0.00249688	0.546771	0.545	FALSE	FALSE	FALSE	ieu-b-5099	5	99118167	0.0075	175799	0.743901	Schizophrenia || id:ieu-b-5099	Schizophrenia	Schizophrenia || ||	TRUE	igd	0.0020313	99118167	456380	5	7.10003e-06	ukb-b-2618	|| id:ukb-b-2618	TRUE	reported	igd	2	TRUE
rs11615526	A	G	A	G	-0.011086	0.0131967	0.219843	0.203	FALSE	FALSE	FALSE	ieu-b-5099	12	62216026	0.0094	175799	0.1615	Schizophrenia || id:ieu-b-5099	Schizophrenia	Schizophrenia || ||	TRUE	igd	0.00244286	62216026	456380	12	5.69994e-06	ukb-b-2618	|| id:ukb-b-2618	TRUE	reported	igd	2	TRUE
rs116289821	A	G	A	G	-0.0337752	-0.0107025	0.022548	0.02	FALSE	FALSE	FALSE	ieu-b-5099	4	145126412	0.0342	161405	0.7543	Schizophrenia || id:ieu-b-5099	Schizophrenia	Schizophrenia || ||	TRUE	igd	0.00686428	145126412	456380	4	8.60003e-07	ukb-b-2618	|| id:ukb-b-2618	TRUE	reported	igd	2	TRUE
rs11668896	C	T	C	T	0.0106584	0.0337016	0.712833	0.701	FALSE	FALSE	FALSE	ieu-b-5099	19	2278007	0.0087	175799	9.99908e-05	Schizophrenia || id:ieu-b-5099	Schizophrenia	Schizophrenia || ||	TRUE	igd	0.00225305	2278007	456380	19	2.19999e-06	ukb-b-2618	|| id:ukb-b-2618	TRUE	reported	igd	2	TRUE
rs11682045	A	G	A	G	-0.0101093	0.00930314	0.61266	0.619	FALSE	FALSE	FALSE	ieu-b-5099	2	709093	0.0078	175799	0.2309	Schizophrenia || id:ieu-b-5099	Schizophrenia	Schizophrenia || ||	TRUE	igd	0.00208467	709093	456380	2	1.2e-06	ukb-b-2618	|| id:ukb-b-2618	TRUE	reported	igd	2	TRUE
rs116943524	G	A	G	A	0.0242127	0.00369682	0.036441	0.033	FALSE	FALSE	FALSE	ieu-b-5099	20	59021627	0.0238	175799	0.8766	Schizophrenia || id:ieu-b-5099	Schizophrenia	Schizophrenia || ||	TRUE	igd	0.00543403	59021627	456380	20	8.40001e-06	ukb-b-2618	|| id:ukb-b-2618	TRUE	reported	igd	2	TRUE
rs11699399	T	C	T	C	-0.0116891	-0.0243023	0.19019	0.175	FALSE	FALSE	FALSE	ieu-b-5099	20	30466891	0.0108	175799	0.0243501	Schizophrenia || id:ieu-b-5099	Schizophrenia	Schizophrenia || ||	TRUE	igd	0.00258741	30466891	456380	20	6.29999e-06	ukb-b-2618	|| id:ukb-b-2618	TRUE	reported	igd	2	TRUE
rs11852894	T	C	T	C	0.0185499	-0.00179838	0.067582	0.092	FALSE	FALSE	FALSE	ieu-b-5099	15	97281162	0.0135	175799	0.8919	Schizophrenia || id:ieu-b-5099	Schizophrenia	Schizophrenia || ||	TRUE	igd	0.00405754	97281162	456380	15	4.79999e-06	ukb-b-2618	|| id:ukb-b-2618	TRUE	reported	igd	2	TRUE
rs11868436	C	T	C	T	0.0178327	0.0366951	0.076686	0.111	FALSE	FALSE	FALSE	ieu-b-5099	17	77098897	0.013	175799	0.00483203	Schizophrenia || id:ieu-b-5099	Schizophrenia	Schizophrenia || ||	TRUE	igd	0.00395224	77098897	456380	17	6.4e-06	ukb-b-2618	|| id:ukb-b-2618	TRUE	reported	igd	2	TRUE
rs1203682	C	G	C	G	-0.0117126	0.00670241	0.23116	0.22	FALSE	TRUE	FALSE	ieu-b-5099	1	14080682	0.009	175799	0.4551	Schizophrenia || id:ieu-b-5099	Schizophrenia	Schizophrenia || ||	TRUE	igd	0.00239599	14080682	456380	1	1e-06	ukb-b-2618	|| id:ukb-b-2618	TRUE	reported	igd	2	TRUE
rs12125927	A	G	A	G	-0.0180738	0.00470103	0.080556	0.062	FALSE	FALSE	FALSE	ieu-b-5099	1	104043185	0.018	175799	0.7961	Schizophrenia || id:ieu-b-5099	Schizophrenia	Schizophrenia || ||	TRUE	igd	0.00388033	104043185	456380	1	3.2e-06	ukb-b-2618	|| id:ukb-b-2618	TRUE	reported	igd	2	TRUE
rs1217106	G	A	G	A	0.0118042	0.0408012	0.782419	0.821	FALSE	FALSE	FALSE	ieu-b-5099	8	64567670	0.01	175799	4.64002e-05	Schizophrenia || id:ieu-b-5099	Schizophrenia	Schizophrenia || ||	TRUE	igd	0.00246888	64567670	456380	8	1.7e-06	ukb-b-2618	|| id:ukb-b-2618	TRUE	reported	igd	2	TRUE
rs12203592	T	C	T	C	0.0159413	-0.00580313	0.219436	0.128	FALSE	FALSE	FALSE	ieu-b-5099	6	396321	0.0128	175799	0.6495	Schizophrenia || id:ieu-b-5099	Schizophrenia	Schizophrenia || ||	TRUE	igd	0.002408	396321	456380	6	3.59998e-11	ukb-b-2618	|| id:ukb-b-2618	TRUE	reported	igd	2	TRUE
rs12541555	A	C	A	C	-0.0111919	-0.0207042	0.225097	0.277	FALSE	FALSE	FALSE	ieu-b-5099	8	14519517	0.0085	175799	0.01501	Schizophrenia || id:ieu-b-5099	Schizophrenia	Schizophrenia || ||	TRUE	igd	0.00242763	14519517	456380	8	4e-06	ukb-b-2618	|| id:ukb-b-2618	TRUE	reported	igd	2	TRUE
rs13101996	A	T	A	T	0.0347568	0.00650109	0.018304	0.019	FALSE	TRUE	FALSE	ieu-b-5099	4	186546897	0.034	165729	0.8489	Schizophrenia || id:ieu-b-5099	Schizophrenia	Schizophrenia || ||	TRUE	igd	0.00775332	186546897	456380	4	7.39997e-06	ukb-b-2618	|| id:ukb-b-2618	TRUE	reported	igd	2	TRUE
rs13122455	T	C	T	C	-0.0116146	-0.0160997	0.20001	0.257	FALSE	FALSE	FALSE	ieu-b-5099	4	152891564	0.0089	175799	0.0693298	Schizophrenia || id:ieu-b-5099	Schizophrenia	Schizophrenia || ||	TRUE	igd	0.00253702	152891564	456380	4	4.70002e-06	ukb-b-2618	|| id:ukb-b-2618	TRUE	reported	igd	2	TRUE
rs1340900	A	G	A	G	0.00952037	0.00110061	0.582911	0.559	FALSE	FALSE	FALSE	ieu-b-5099	13	75617619	0.0075	175799	0.8878	Schizophrenia || id:ieu-b-5099	Schizophrenia	Schizophrenia || ||	TRUE	igd	0.00205595	75617619	456380	13	3.59998e-06	ukb-b-2618	|| id:ukb-b-2618	TRUE	reported	igd	2	TRUE
rs1363976	C	T	C	T	0.00977376	0.0201007	0.56099	0.609	FALSE	FALSE	FALSE	ieu-b-5099	5	96248795	0.0076	175799	0.00842791	Schizophrenia || id:ieu-b-5099	Schizophrenia	Schizophrenia || ||	TRUE	igd	0.00203714	96248795	456380	5	1.6e-06	ukb-b-2618	|| id:ukb-b-2618	TRUE	reported	igd	2	TRUE
rs1374518	A	G	A	G	-0.00991427	0.0248974	0.414633	0.472	FALSE	FALSE	FALSE	ieu-b-5099	8	105274291	0.0075	175799	0.000875709	Schizophrenia || id:ieu-b-5099	Schizophrenia	Schizophrenia || ||	TRUE	igd	0.00205302	105274291	456380	8	1.40001e-06	ukb-b-2618	|| id:ukb-b-2618	TRUE	reported	igd	2	TRUE
rs1381775	C	T	C	T	-0.0100057	0.00950503	0.711076	0.665	FALSE	FALSE	FALSE	ieu-b-5099	11	42442826	0.008	175799	0.2339	Schizophrenia || id:ieu-b-5099	Schizophrenia	Schizophrenia || ||	TRUE	igd	0.00223393	42442826	456380	11	7.49998e-06	ukb-b-2618	|| id:ukb-b-2618	TRUE	reported	igd	2	TRUE
rs139294369	A	T	A	T	-0.0324398	-0.0009995	0.022413	0.024	FALSE	TRUE	FALSE	ieu-b-5099	7	128705730	0.0312	165729	0.9754	Schizophrenia || id:ieu-b-5099	Schizophrenia	Schizophrenia || ||	TRUE	igd	0.00709526	128705730	456380	7	4.79999e-06	ukb-b-2618	|| id:ukb-b-2618	TRUE	reported	igd	2	TRUE
rs139880272	C	T	C	T	0.0380388	0.0133994	0.0164	0.017	FALSE	FALSE	FALSE	ieu-b-5099	13	36281678	0.0368	161405	0.715801	Schizophrenia || id:ieu-b-5099	Schizophrenia	Schizophrenia || ||	TRUE	igd	0.00843972	36281678	456380	13	6.59994e-06	ukb-b-2618	|| id:ukb-b-2618	TRUE	reported	igd	2	TRUE
rs143998384	G	A	G	A	0.0411298	0.0486967	0.014933	0.016	FALSE	FALSE	FALSE	ieu-b-5099	2	37606538	0.0364	161405	0.181	Schizophrenia || id:ieu-b-5099	Schizophrenia	Schizophrenia || ||	TRUE	igd	0.00878905	37606538	456380	2	2.90001e-06	ukb-b-2618	|| id:ukb-b-2618	TRUE	reported	igd	2	TRUE
rs1441961	C	T	C	T	-0.00984462	-0.00509699	0.430563	0.401	FALSE	FALSE	FALSE	ieu-b-5099	3	77337949	0.0077	175799	0.5051	Schizophrenia || id:ieu-b-5099	Schizophrenia	Schizophrenia || ||	TRUE	igd	0.00205088	77337949	456380	3	1.6e-06	ukb-b-2618	|| id:ukb-b-2618	TRUE	reported	igd	2	TRUE
rs1488708	C	T	C	T	0.00966852	-9.9995e-05	0.499792	0.443	FALSE	FALSE	FALSE	ieu-b-5099	8	85658327	0.0078	175799	0.9906	Schizophrenia || id:ieu-b-5099	Schizophrenia	Schizophrenia || ||	TRUE	igd	0.00203694	85658327	456380	8	2.1e-06	ukb-b-2618	|| id:ukb-b-2618	TRUE	reported	igd	2	TRUE
rs149606626	A	C	A	C	-0.043738	-0.0308007	0.011717	0.013	FALSE	FALSE	FALSE	ieu-b-5099	2	38288737	0.0527	165729	0.558799	Schizophrenia || id:ieu-b-5099	Schizophrenia	Schizophrenia || ||	TRUE	igd	0.00968742	38288737	456380	2	6.29999e-06	ukb-b-2618	|| id:ukb-b-2618	TRUE	reported	igd	2	TRUE
rs149714494	A	G	A	G	0.0372929	0.00160128	0.019226	0.019	FALSE	FALSE	FALSE	ieu-b-5099	12	54167743	0.0366	165729	0.965	Schizophrenia || id:ieu-b-5099	Schizophrenia	Schizophrenia || ||	TRUE	igd	0.00796274	54167743	456380	12	2.80001e-06	ukb-b-2618	|| id:ukb-b-2618	TRUE	reported	igd	2	TRUE
rs149827261	T	G	T	G	-0.0150094	0.0102019	0.146904	0.112	FALSE	FALSE	FALSE	ieu-b-5099	11	49188527	0.019	175799	0.593	Schizophrenia || id:ieu-b-5099	Schizophrenia	Schizophrenia || ||	TRUE	igd	0.00291952	49188527	456380	11	2.69998e-07	ukb-b-2618	|| id:ukb-b-2618	TRUE	reported	igd	2	TRUE
rs1502243	A	G	A	G	-0.0117158	-0.0118989	0.241027	0.214	FALSE	FALSE	FALSE	ieu-b-5099	11	13625439	0.0092	175799	0.1972	Schizophrenia || id:ieu-b-5099	Schizophrenia	Schizophrenia || ||	TRUE	igd	0.00237002	13625439	456380	11	7.69999e-07	ukb-b-2618	|| id:ukb-b-2618	TRUE	reported	igd	2	TRUE
rs16882647	G	A	G	A	-0.0175768	-0.0101978	0.07108	0.063	FALSE	FALSE	FALSE	ieu-b-5099	5	53598709	0.0177	175799	0.5647	Schizophrenia || id:ieu-b-5099	Schizophrenia	Schizophrenia || ||	TRUE	igd	0.00393174	53598709	456380	5	7.79992e-06	ukb-b-2618	|| id:ukb-b-2618	TRUE	reported	igd	2	TRUE
rs17217940	G	T	G	T	0.0162208	-0.0161981	0.087967	0.076	FALSE	FALSE	FALSE	ieu-b-5099	2	47656154	0.0147	175799	0.2691	Schizophrenia || id:ieu-b-5099	Schizophrenia	Schizophrenia || ||	TRUE	igd	0.00358315	47656154	456380	2	5.99998e-06	ukb-b-2618	|| id:ukb-b-2618	TRUE	reported	igd	2	TRUE
rs1737329	G	C	G	C	0.0102594	0.0486022	0.736319	0.77	FALSE	TRUE	FALSE	ieu-b-5099	6	163807748	0.0098	175799	6.86705e-07	Schizophrenia || id:ieu-b-5099	Schizophrenia	Schizophrenia || ||	TRUE	igd	0.00229746	163807748	456380	6	8e-06	ukb-b-2618	|| id:ukb-b-2618	TRUE	reported	igd	2	TRUE
rs17399470	G	T	G	T	0.0175454	0.0303974	0.084853	0.077	FALSE	FALSE	FALSE	ieu-b-5099	10	16065973	0.0158	175799	0.0540804	Schizophrenia || id:ieu-b-5099	Schizophrenia	Schizophrenia || ||	TRUE	igd	0.00393195	16065973	456380	10	8.09991e-06	ukb-b-2618	|| id:ukb-b-2618	TRUE	reported	igd	2	TRUE
rs180672921	A	G	A	G	-0.0409266	0.00130085	0.014276	0.014	FALSE	FALSE	FALSE	ieu-b-5099	5	124067496	0.0452	161405	0.977	Schizophrenia || id:ieu-b-5099	Schizophrenia	Schizophrenia || ||	TRUE	igd	0.00887849	124067496	456380	5	4e-06	ukb-b-2618	|| id:ukb-b-2618	TRUE	reported	igd	2	TRUE
rs1838754	G	C	G	C	-0.0118308	0.00460057	0.81959	0.689	FALSE	TRUE	FALSE	ieu-b-5099	2	137405559	0.009	175799	0.6065	Schizophrenia || id:ieu-b-5099	Schizophrenia	Schizophrenia || ||	TRUE	igd	0.00264079	137405559	456380	2	7.49998e-06	ukb-b-2618	|| id:ukb-b-2618	TRUE	reported	igd	2	TRUE
rs186391882	T	C	T	C	-0.0294714	-0.00750179	0.026336	0.023	FALSE	FALSE	FALSE	ieu-b-5099	9	9575684	0.0324	161405	0.8169	Schizophrenia || id:ieu-b-5099	Schizophrenia	Schizophrenia || ||	TRUE	igd	0.0064938	9575684	456380	9	5.69994e-06	ukb-b-2618	|| id:ukb-b-2618	TRUE	reported	igd	2	TRUE
rs189091	C	T	C	T	-0.00910397	-0.00850374	0.501086	0.541	FALSE	FALSE	FALSE	ieu-b-5099	14	83865978	0.0077	175799	0.2699	Schizophrenia || id:ieu-b-5099	Schizophrenia	Schizophrenia || ||	TRUE	igd	0.00202654	83865978	456380	14	7.00003e-06	ukb-b-2618	|| id:ukb-b-2618	TRUE	reported	igd	2	TRUE
rs1989124	C	T	C	T	0.0093783	0.010505	0.40069	0.48	FALSE	FALSE	FALSE	ieu-b-5099	4	139394799	0.0079	175799	0.1812	Schizophrenia || id:ieu-b-5099	Schizophrenia	Schizophrenia || ||	TRUE	igd	0.00206916	139394799	456380	4	5.80003e-06	ukb-b-2618	|| id:ukb-b-2618	TRUE	reported	igd	2	TRUE
rs2105723	G	A	G	A	-0.009266	-0.00720399	0.51399	0.52	FALSE	FALSE	FALSE	ieu-b-5099	6	162444347	0.0075	175799	0.3342	Schizophrenia || id:ieu-b-5099	Schizophrenia	Schizophrenia || ||	TRUE	igd	0.00203565	162444347	456380	6	5.30005e-06	ukb-b-2618	|| id:ukb-b-2618	TRUE	reported	igd	2	TRUE
rs2290154	C	T	C	T	0.0111011	0.0176956	0.358312	0.372	FALSE	FALSE	FALSE	ieu-b-5099	18	77211175	0.0078	175799	0.0225201	Schizophrenia || id:ieu-b-5099	Schizophrenia	Schizophrenia || ||	TRUE	igd	0.00211551	77211175	456380	18	1.5e-07	ukb-b-2618	|| id:ukb-b-2618	TRUE	reported	igd	2	TRUE
rs2301747	G	C	G	C	0.0153674	0.0213973	0.121164	0.162	FALSE	TRUE	FALSE	ieu-b-5099	6	31371587	0.0104	175799	0.0388803	Schizophrenia || id:ieu-b-5099	Schizophrenia	Schizophrenia || ||	TRUE	igd	0.00308182	31371587	456380	6	6.1e-07	ukb-b-2618	|| id:ukb-b-2618	TRUE	reported	igd	2	TRUE
rs243500	C	G	C	G	0.00974672	0	0.43408	0.458	FALSE	TRUE	TRUE	ieu-b-5099	7	148439365	0.0078	175799	0.9962	Schizophrenia || id:ieu-b-5099	Schizophrenia	Schizophrenia || ||	TRUE	igd	0.00207029	148439365	456380	7	2.5e-06	ukb-b-2618	|| id:ukb-b-2618	TRUE	reported	igd	2	FALSE
rs2464873	T	C	T	C	-0.00987035	0.00460057	0.486855	0.565	FALSE	FALSE	FALSE	ieu-b-5099	7	6687751	0.008	175799	0.5659	Schizophrenia || id:ieu-b-5099	Schizophrenia	Schizophrenia || ||	TRUE	igd	0.00202993	6687751	456380	7	1.2e-06	ukb-b-2618	|| id:ukb-b-2618	TRUE	reported	igd	2	TRUE
rs2517897	A	C	A	C	0.0144757	0.0203048	0.152648	0.163	FALSE	FALSE	FALSE	ieu-b-5099	6	29800101	0.0103	175799	0.0489801	Schizophrenia || id:ieu-b-5099	Schizophrenia	Schizophrenia || ||	TRUE	igd	0.00281424	29800101	456380	6	2.69998e-07	ukb-b-2618	|| id:ukb-b-2618	TRUE	reported	igd	2	TRUE
rs2926098	T	C	T	C	-0.0190743	0.00530404	0.081135	0.067	FALSE	FALSE	FALSE	ieu-b-5099	8	50491276	0.0165	175799	0.7456	Schizophrenia || id:ieu-b-5099	Schizophrenia	Schizophrenia || ||	TRUE	igd	0.00370865	50491276	456380	8	2.69998e-07	ukb-b-2618	|| id:ukb-b-2618	TRUE	reported	igd	2	TRUE
rs34140162	A	G	A	G	0.0209018	-0.0587028	0.050959	0.056	FALSE	FALSE	FALSE	ieu-b-5099	3	131240944	0.0175	175799	0.000815399	Schizophrenia || id:ieu-b-5099	Schizophrenia	Schizophrenia || ||	TRUE	igd	0.00459626	131240944	456380	3	5.39995e-06	ukb-b-2618	|| id:ukb-b-2618	TRUE	reported	igd	2	TRUE
rs34287580	G	T	G	T	-0.0152738	-0.0385955	0.095547	0.091	FALSE	FALSE	FALSE	ieu-b-5099	2	58325645	0.0131	175799	0.00332598	Schizophrenia || id:ieu-b-5099	Schizophrenia	Schizophrenia || ||	TRUE	igd	0.00344323	58325645	456380	2	9.20005e-06	ukb-b-2618	|| id:ukb-b-2618	TRUE	reported	igd	2	TRUE
rs34623735	T	C	T	C	0.0127201	-0.00669752	0.33449	0.371	FALSE	FALSE	FALSE	ieu-b-5099	10	129281256	0.0078	175799	0.3893	Schizophrenia || id:ieu-b-5099	Schizophrenia	Schizophrenia || ||	TRUE	igd	0.00215704	129281256	456380	10	3.69999e-09	ukb-b-2618	|| id:ukb-b-2618	TRUE	reported	igd	2	TRUE
rs35525479	G	A	G	A	-0.0126392	-0.0102968	0.150773	0.127	FALSE	FALSE	FALSE	ieu-b-5099	13	63242168	0.0127	175799	0.4172	Schizophrenia || id:ieu-b-5099	Schizophrenia	Schizophrenia || ||	TRUE	igd	0.00285233	63242168	456380	13	9.40005e-06	ukb-b-2618	|| id:ukb-b-2618	TRUE	reported	igd	2	TRUE
rs35544454	T	A	T	A	-0.0129581	0.0193969	0.181817	0.176	FALSE	TRUE	FALSE	ieu-b-5099	2	213266003	0.0108	175799	0.0722703	Schizophrenia || id:ieu-b-5099	Schizophrenia	Schizophrenia || ||	TRUE	igd	0.00263503	213266003	456380	2	8.79995e-07	ukb-b-2618	|| id:ukb-b-2618	TRUE	reported	igd	2	TRUE
rs35675286	A	G	A	G	0.0297781	-0.0399032	0.028369	0.029	FALSE	FALSE	FALSE	ieu-b-5099	4	65273190	0.0286	165729	0.163	Schizophrenia || id:ieu-b-5099	Schizophrenia	Schizophrenia || ||	TRUE	igd	0.00643879	65273190	456380	4	3.69999e-06	ukb-b-2618	|| id:ukb-b-2618	TRUE	reported	igd	2	TRUE
rs35695082	C	T	C	T	0.0126808	-0.00279609	0.161343	0.134	FALSE	FALSE	FALSE	ieu-b-5099	16	30792389	0.0117	175799	0.809	Schizophrenia || id:ieu-b-5099	Schizophrenia	Schizophrenia || ||	TRUE	igd	0.00275333	30792389	456380	16	4.09996e-06	ukb-b-2618	|| id:ukb-b-2618	TRUE	reported	igd	2	TRUE
rs35731545	T	C	T	C	-0.0392087	0.00589736	0.018156	0.021	FALSE	FALSE	FALSE	ieu-b-5099	15	67550725	0.0325	161405	0.856	Schizophrenia || id:ieu-b-5099	Schizophrenia	Schizophrenia || ||	TRUE	igd	0.00777391	67550725	456380	15	4.60002e-07	ukb-b-2618	|| id:ukb-b-2618	TRUE	reported	igd	2	TRUE
rs35745455	G	A	G	A	-0.00922842	0.010505	0.50472	0.425	FALSE	FALSE	FALSE	ieu-b-5099	7	5824100	0.0079	175799	0.1874	Schizophrenia || id:ieu-b-5099	Schizophrenia	Schizophrenia || ||	TRUE	igd	0.00202119	5824100	456380	7	5e-06	ukb-b-2618	|| id:ukb-b-2618	TRUE	reported	igd	2	TRUE
rs3859018	A	G	A	G	-0.0311763	0.0316042	0.023153	0.039	FALSE	FALSE	FALSE	ieu-b-5099	16	8448930	0.0193	175799	0.1014	Schizophrenia || id:ieu-b-5099	Schizophrenia	Schizophrenia || ||	TRUE	igd	0.00675147	8448930	456380	16	3.89996e-06	ukb-b-2618	|| id:ukb-b-2618	TRUE	reported	igd	2	TRUE
rs3963792	C	A	C	A	-0.0137397	0.0178992	0.877767	0.847	FALSE	FALSE	FALSE	ieu-b-5099	12	26670242	0.0103	175799	0.0829106	Schizophrenia || id:ieu-b-5099	Schizophrenia	Schizophrenia || ||	TRUE	igd	0.00308651	26670242	456380	12	8.50002e-06	ukb-b-2618	|| id:ukb-b-2618	TRUE	reported	igd	2	TRUE
rs3991894	T	C	T	C	-0.0137317	-0.001998	0.136914	0.117	FALSE	FALSE	FALSE	ieu-b-5099	20	23010155	0.0124	175799	0.869	Schizophrenia || id:ieu-b-5099	Schizophrenia	Schizophrenia || ||	TRUE	igd	0.00298177	23010155	456380	20	4.09996e-06	ukb-b-2618	|| id:ukb-b-2618	TRUE	reported	igd	2	TRUE
rs4105558	G	C	G	C	-0.0114412	-0.0190965	0.314508	0.255	FALSE	TRUE	FALSE	ieu-b-5099	12	24228132	0.0088	175799	0.0293197	Schizophrenia || id:ieu-b-5099	Schizophrenia	Schizophrenia || ||	TRUE	igd	0.0021814	24228132	456380	12	1.6e-07	ukb-b-2618	|| id:ukb-b-2618	TRUE	reported	igd	2	TRUE
rs41325844	C	T	C	T	-0.010904	-0.0177024	0.217926	0.166	FALSE	FALSE	FALSE	ieu-b-5099	11	57891197	0.0102	175799	0.0822697	Schizophrenia || id:ieu-b-5099	Schizophrenia	Schizophrenia || ||	TRUE	igd	0.00246524	57891197	456380	11	9.69996e-06	ukb-b-2618	|| id:ukb-b-2618	TRUE	reported	igd	2	TRUE
rs4368946	C	T	C	T	0.0200566	-0.00970278	0.062785	0.079	FALSE	FALSE	FALSE	ieu-b-5099	8	98428688	0.0135	175799	0.472	Schizophrenia || id:ieu-b-5099	Schizophrenia	Schizophrenia || ||	TRUE	igd	0.00419642	98428688	456380	8	1.79999e-06	ukb-b-2618	|| id:ukb-b-2618	TRUE	reported	igd	2	TRUE
rs4673633	A	G	A	G	-0.0127147	0.0112025	0.156461	0.181	FALSE	FALSE	FALSE	ieu-b-5099	2	212658297	0.0096	175799	0.244	Schizophrenia || id:ieu-b-5099	Schizophrenia	Schizophrenia || ||	TRUE	igd	0.00281813	212658297	456380	2	6.4e-06	ukb-b-2618	|| id:ukb-b-2618	TRUE	reported	igd	2	TRUE
rs4736716	A	G	A	G	-0.0108488	0.00930314	0.289929	0.261	FALSE	FALSE	FALSE	ieu-b-5099	8	134733320	0.0087	175799	0.2834	Schizophrenia || id:ieu-b-5099	Schizophrenia	Schizophrenia || ||	TRUE	igd	0.00224952	134733320	456380	8	1.40001e-06	ukb-b-2618	|| id:ukb-b-2618	TRUE	reported	igd	2	TRUE
rs4932780	T	C	T	C	0.0278614	0.00250313	0.032116	0.045	FALSE	FALSE	FALSE	ieu-b-5099	19	22781554	0.0183	175799	0.8904	Schizophrenia || id:ieu-b-5099	Schizophrenia	Schizophrenia || ||	TRUE	igd	0.00573607	22781554	456380	19	1.2e-06	ukb-b-2618	|| id:ukb-b-2618	TRUE	reported	igd	2	TRUE
rs533745	A	G	A	G	0.0101479	-0.00269636	0.387517	0.347	FALSE	FALSE	FALSE	ieu-b-5099	1	34419822	0.0082	175799	0.7431	Schizophrenia || id:ieu-b-5099	Schizophrenia	Schizophrenia || ||	TRUE	igd	0.00207907	34419822	456380	1	1.09999e-06	ukb-b-2618	|| id:ukb-b-2618	TRUE	reported	igd	2	TRUE
rs55643000	G	T	G	T	-0.0212536	-0.0335992	0.062116	0.057	FALSE	FALSE	FALSE	ieu-b-5099	12	5773969	0.0181	175799	0.06375	Schizophrenia || id:ieu-b-5099	Schizophrenia	Schizophrenia || ||	TRUE	igd	0.00423721	5773969	456380	12	5.30005e-07	ukb-b-2618	|| id:ukb-b-2618	TRUE	reported	igd	2	TRUE
rs60085635	G	A	G	A	-0.0226475	0.000700245	0.041574	0.069	FALSE	FALSE	FALSE	ieu-b-5099	8	27811478	0.0146	175799	0.9638	Schizophrenia || id:ieu-b-5099	Schizophrenia	Schizophrenia || ||	TRUE	igd	0.00509971	27811478	456380	8	8.99995e-06	ukb-b-2618	|| id:ukb-b-2618	TRUE	reported	igd	2	TRUE
rs6101627	T	C	T	C	0.013297	0.0129029	0.142659	0.263	FALSE	FALSE	FALSE	ieu-b-5099	20	38239217	0.0092	175799	0.1586	Schizophrenia || id:ieu-b-5099	Schizophrenia	Schizophrenia || ||	TRUE	igd	0.00289651	38239217	456380	20	4.39997e-06	ukb-b-2618	|| id:ukb-b-2618	TRUE	reported	igd	2	TRUE
rs62033189	C	T	C	T	-0.0125917	0.00609856	0.153001	0.132	FALSE	FALSE	FALSE	ieu-b-5099	16	17342509	0.0115	175799	0.5918	Schizophrenia || id:ieu-b-5099	Schizophrenia	Schizophrenia || ||	TRUE	igd	0.00280676	17342509	456380	16	7.29995e-06	ukb-b-2618	|| id:ukb-b-2618	TRUE	reported	igd	2	TRUE
rs62062033	T	C	T	C	0.0143524	0.0232993	0.172431	0.179	FALSE	FALSE	FALSE	ieu-b-5099	17	6254811	0.0095	175799	0.0147401	Schizophrenia || id:ieu-b-5099	Schizophrenia	Schizophrenia || ||	TRUE	igd	0.00271933	6254811	456380	17	1.29999e-07	ukb-b-2618	|| id:ukb-b-2618	TRUE	reported	igd	2	TRUE
rs62180536	T	C	T	C	-0.0321	0.0740018	0.028932	0.026	FALSE	FALSE	FALSE	ieu-b-5099	2	200915808	0.028	165729	0.00834699	Schizophrenia || id:ieu-b-5099	Schizophrenia	Schizophrenia || ||	TRUE	igd	0.00607843	200915808	456380	2	1.29999e-07	ukb-b-2618	|| id:ukb-b-2618	TRUE	reported	igd	2	TRUE
rs62224802	T	G	T	G	0.0237007	0.00969686	0.039474	0.044	FALSE	FALSE	FALSE	ieu-b-5099	20	42197722	0.0208	175799	0.6422	Schizophrenia || id:ieu-b-5099	Schizophrenia	Schizophrenia || ||	TRUE	igd	0.00519548	42197722	456380	20	5.1e-06	ukb-b-2618	|| id:ukb-b-2618	TRUE	reported	igd	2	TRUE
rs62458757	G	C	G	C	-0.0291188	0.00700447	0.034938	0.033	FALSE	TRUE	FALSE	ieu-b-5099	7	44105488	0.0257	165729	0.786001	Schizophrenia || id:ieu-b-5099	Schizophrenia	Schizophrenia || ||	TRUE	igd	0.00562839	44105488	456380	7	2.30001e-07	ukb-b-2618	|| id:ukb-b-2618	TRUE	reported	igd	2	TRUE
rs6658422	T	C	T	C	0.0249084	0.00830439	0.041642	0.069	FALSE	FALSE	FALSE	ieu-b-5099	1	199192368	0.0144	175799	0.5635	Schizophrenia || id:ieu-b-5099	Schizophrenia	Schizophrenia || ||	TRUE	igd	0.00505469	199192368	456380	1	8.30004e-07	ukb-b-2618	|| id:ukb-b-2618	TRUE	reported	igd	2	TRUE
rs6724825	A	G	A	G	0.0105731	-0.00390238	0.269765	0.311	FALSE	FALSE	FALSE	ieu-b-5099	2	158902081	0.0082	175799	0.6296	Schizophrenia || id:ieu-b-5099	Schizophrenia	Schizophrenia || ||	TRUE	igd	0.00229019	158902081	456380	2	3.89996e-06	ukb-b-2618	|| id:ukb-b-2618	TRUE	reported	igd	2	TRUE
rs6749467	A	G	A	G	-0.00925467	-0.00860289	0.46467	0.533	FALSE	FALSE	FALSE	ieu-b-5099	2	343517	0.008	175799	0.2869	Schizophrenia || id:ieu-b-5099	Schizophrenia	Schizophrenia || ||	TRUE	igd	0.00205403	343517	456380	2	6.59994e-06	ukb-b-2618	|| id:ukb-b-2618	TRUE	reported	igd	2	TRUE
rs6809736	A	G	A	G	0.0155278	0.0189993	0.888907	0.885	FALSE	FALSE	FALSE	ieu-b-5099	3	117332915	0.0121	175799	0.1173	Schizophrenia || id:ieu-b-5099	Schizophrenia	Schizophrenia || ||	TRUE	igd	0.00326518	117332915	456380	3	2e-06	ukb-b-2618	|| id:ukb-b-2618	TRUE	reported	igd	2	TRUE
rs6813806	C	T	C	T	-0.0101099	-9.9995e-05	0.283361	0.374	FALSE	FALSE	FALSE	ieu-b-5099	4	61908999	0.008	175799	0.9908	Schizophrenia || id:ieu-b-5099	Schizophrenia	Schizophrenia || ||	TRUE	igd	0.00225563	61908999	456380	4	7.39997e-06	ukb-b-2618	|| id:ukb-b-2618	TRUE	reported	igd	2	TRUE
rs6838901	C	G	C	G	-0.0127004	0.015205	0.1622	0.161	FALSE	TRUE	FALSE	ieu-b-5099	4	111765315	0.0103	175799	0.1393	Schizophrenia || id:ieu-b-5099	Schizophrenia	Schizophrenia || ||	TRUE	igd	0.0027566	111765315	456380	4	4.09996e-06	ukb-b-2618	|| id:ukb-b-2618	TRUE	reported	igd	2	TRUE
rs6954825	C	T	C	T	0.0141308	0.00709511	0.158973	0.163	FALSE	FALSE	FALSE	ieu-b-5099	7	101207035	0.011	175799	0.5154	Schizophrenia || id:ieu-b-5099	Schizophrenia	Schizophrenia || ||	TRUE	igd	0.00276484	101207035	456380	7	3.2e-07	ukb-b-2618	|| id:ukb-b-2618	TRUE	reported	igd	2	TRUE
rs6960011	G	A	G	A	-0.0103418	-0.0124028	0.340039	0.293	FALSE	FALSE	FALSE	ieu-b-5099	7	90302199	0.0085	175799	0.141	Schizophrenia || id:ieu-b-5099	Schizophrenia	Schizophrenia || ||	TRUE	igd	0.0021411	90302199	456380	7	1.40001e-06	ukb-b-2618	|| id:ukb-b-2618	TRUE	reported	igd	2	TRUE
rs6968423	A	G	A	G	0.0107343	-0.0171029	0.754993	0.744	FALSE	FALSE	FALSE	ieu-b-5099	7	88667859	0.0085	175799	0.0441499	Schizophrenia || id:ieu-b-5099	Schizophrenia	Schizophrenia || ||	TRUE	igd	0.00235286	88667859	456380	7	5.1e-06	ukb-b-2618	|| id:ukb-b-2618	TRUE	reported	igd	2	TRUE
rs7134035	T	C	T	C	0.0120907	0.00130085	0.815489	0.781	FALSE	FALSE	FALSE	ieu-b-5099	12	6733889	0.0092	175799	0.8919	Schizophrenia || id:ieu-b-5099	Schizophrenia	Schizophrenia || ||	TRUE	igd	0.00264164	6733889	456380	12	4.70002e-06	ukb-b-2618	|| id:ukb-b-2618	TRUE	reported	igd	2	TRUE
rs714020	T	C	T	C	0.0111893	-0.00750179	0.230477	0.216	FALSE	FALSE	FALSE	ieu-b-5099	22	40493860	0.0096	175799	0.4355	Schizophrenia || id:ieu-b-5099	Schizophrenia	Schizophrenia || ||	TRUE	igd	0.00241221	40493860	456380	22	3.50002e-06	ukb-b-2618	|| id:ukb-b-2618	TRUE	reported	igd	2	TRUE
rs7225402	C	T	C	T	-0.0248919	-0.00649884	0.058308	0.068	FALSE	FALSE	FALSE	ieu-b-5099	17	63379906	0.0148	175799	0.6594	Schizophrenia || id:ieu-b-5099	Schizophrenia	Schizophrenia || ||	TRUE	igd	0.0043153	63379906	456380	17	8e-09	ukb-b-2618	|| id:ukb-b-2618	TRUE	reported	igd	2	TRUE
rs72655898	G	A	G	A	-0.0102054	-0.00269636	0.286147	0.239	FALSE	FALSE	FALSE	ieu-b-5099	13	112082676	0.0092	175799	0.772999	Schizophrenia || id:ieu-b-5099	Schizophrenia	Schizophrenia || ||	TRUE	igd	0.00225697	112082676	456380	13	6.1e-06	ukb-b-2618	|| id:ukb-b-2618	TRUE	reported	igd	2	TRUE
rs72795429	T	C	T	C	-0.0278229	0.0530949	0.029919	0.026	FALSE	FALSE	FALSE	ieu-b-5099	16	84606181	0.0276	161405	0.0543901	Schizophrenia || id:ieu-b-5099	Schizophrenia	Schizophrenia || ||	TRUE	igd	0.00593887	84606181	456380	16	2.80001e-06	ukb-b-2618	|| id:ukb-b-2618	TRUE	reported	igd	2	TRUE
rs72827847	A	G	A	G	-0.0177026	-0.0176041	0.072525	0.138	FALSE	FALSE	FALSE	ieu-b-5099	6	16782911	0.0123	175799	0.151	Schizophrenia || id:ieu-b-5099	Schizophrenia	Schizophrenia || ||	TRUE	igd	0.00390965	16782911	456380	6	5.99998e-06	ukb-b-2618	|| id:ukb-b-2618	TRUE	reported	igd	2	TRUE
rs72839513	A	G	A	G	0.0208938	-0.0141001	0.062553	0.063	FALSE	FALSE	FALSE	ieu-b-5099	2	69185181	0.0169	175799	0.405	Schizophrenia || id:ieu-b-5099	Schizophrenia	Schizophrenia || ||	TRUE	igd	0.00418631	69185181	456380	2	5.99998e-07	ukb-b-2618	|| id:ukb-b-2618	TRUE	reported	igd	2	TRUE
rs72968596	G	C	G	C	0.0207607	-0.0189984	0.05575	0.05	FALSE	TRUE	FALSE	ieu-b-5099	2	225269198	0.0198	175799	0.3365	Schizophrenia || id:ieu-b-5099	Schizophrenia	Schizophrenia || ||	TRUE	igd	0.00454463	225269198	456380	2	4.90004e-06	ukb-b-2618	|| id:ukb-b-2618	TRUE	reported	igd	2	TRUE
rs73072692	T	C	T	C	0.0124817	0.00670241	0.236944	0.205	FALSE	FALSE	FALSE	ieu-b-5099	3	44568713	0.01	175799	0.5029	Schizophrenia || id:ieu-b-5099	Schizophrenia	Schizophrenia || ||	TRUE	igd	0.00241324	44568713	456380	3	2.30001e-07	ukb-b-2618	|| id:ukb-b-2618	TRUE	reported	igd	2	TRUE
rs73151438	A	C	A	C	0.0217529	0.00399798	0.090325	0.083	FALSE	FALSE	FALSE	ieu-b-5099	2	7961427	0.0184	175799	0.8285	Schizophrenia || id:ieu-b-5099	Schizophrenia	Schizophrenia || ||	TRUE	igd	0.00465219	7961427	456380	2	2.90001e-06	ukb-b-2618	|| id:ukb-b-2618	TRUE	reported	igd	2	TRUE
rs73178577	A	C	A	C	0.018359	0.011597	0.082709	0.081	FALSE	FALSE	FALSE	ieu-b-5099	5	88897469	0.0147	175799	0.4275	Schizophrenia || id:ieu-b-5099	Schizophrenia	Schizophrenia || ||	TRUE	igd	0.00369054	88897469	456380	5	6.49995e-07	ukb-b-2618	|| id:ukb-b-2618	TRUE	reported	igd	2	TRUE
rs73210925	G	C	G	C	0.0375025	-0.00819632	0.016457	0.021	FALSE	TRUE	FALSE	ieu-b-5099	12	114450004	0.0279	175799	0.767901	Schizophrenia || id:ieu-b-5099	Schizophrenia	Schizophrenia || ||	TRUE	igd	0.0081573	114450004	456380	12	4.30002e-06	ukb-b-2618	|| id:ukb-b-2618	TRUE	reported	igd	2	TRUE
rs73232761	A	G	A	G	-0.0160074	-0.0153023	0.08606	0.081	FALSE	FALSE	FALSE	ieu-b-5099	7	128988048	0.0158	175799	0.3319	Schizophrenia || id:ieu-b-5099	Schizophrenia	Schizophrenia || ||	TRUE	igd	0.00360681	128988048	456380	7	9.09997e-06	ukb-b-2618	|| id:ukb-b-2618	TRUE	reported	igd	2	TRUE
rs73596615	A	G	A	G	0.0141666	0.0187038	0.134942	0.159	FALSE	FALSE	FALSE	ieu-b-5099	19	51166225	0.0111	175799	0.0935406	Schizophrenia || id:ieu-b-5099	Schizophrenia	Schizophrenia || ||	TRUE	igd	0.00296089	51166225	456380	19	1.7e-06	ukb-b-2618	|| id:ukb-b-2618	TRUE	reported	igd	2	TRUE
rs74818319	A	G	A	G	0.0417036	-0.0333961	0.015622	0.017	FALSE	FALSE	FALSE	ieu-b-5099	17	11146897	0.0435	161405	0.4426	Schizophrenia || id:ieu-b-5099	Schizophrenia	Schizophrenia || ||	TRUE	igd	0.00884246	11146897	456380	17	2.39999e-06	ukb-b-2618	|| id:ukb-b-2618	TRUE	reported	igd	2	TRUE
rs75005951	T	C	T	C	-0.0232566	-0.00980181	0.040767	0.04	FALSE	FALSE	FALSE	ieu-b-5099	11	113522730	0.023	161405	0.67	Schizophrenia || id:ieu-b-5099	Schizophrenia	Schizophrenia || ||	TRUE	igd	0.00523685	113522730	456380	11	8.99995e-06	ukb-b-2618	|| id:ukb-b-2618	TRUE	reported	igd	2	TRUE
rs75801541	A	G	A	G	-0.0208005	-0.025697	0.053136	0.046	FALSE	FALSE	FALSE	ieu-b-5099	15	88962939	0.0219	165729	0.2409	Schizophrenia || id:ieu-b-5099	Schizophrenia	Schizophrenia || ||	TRUE	igd	0.00451102	88962939	456380	15	4e-06	ukb-b-2618	|| id:ukb-b-2618	TRUE	reported	igd	2	TRUE
rs7628420	A	C	A	G	-0.0489933	-0.00960374	0.013286	0.902	TRUE	FALSE	FALSE	ieu-b-5099	3	85393763	0.0127	175799	0.4504	Schizophrenia || id:ieu-b-5099	Schizophrenia	Schizophrenia || ||	TRUE	igd	0.0106598	85393763	456380	3	4.30002e-06	ukb-b-2618	|| id:ukb-b-2618	TRUE	reported	igd	2	FALSE
rs7628420	A	C	A	C	-0.0489933	0.0695001	0.013286	0.018	FALSE	FALSE	FALSE	ieu-b-5099	3	85393763	0.0405	161405	0.0861509	Schizophrenia || id:ieu-b-5099	Schizophrenia	Schizophrenia || ||	TRUE	igd	0.0106598	85393763	456380	3	4.30002e-06	ukb-b-2618	|| id:ukb-b-2618	TRUE	reported	igd	2	TRUE
rs76682037	G	A	G	A	-0.0494094	0.0255024	0.010694	0.013	FALSE	FALSE	FALSE	ieu-b-5099	5	28296918	0.0485	161405	0.599	Schizophrenia || id:ieu-b-5099	Schizophrenia	Schizophrenia || ||	TRUE	igd	0.0098277	28296918	456380	5	5e-07	ukb-b-2618	|| id:ukb-b-2618	TRUE	reported	igd	2	TRUE
rs7687973	C	T	C	T	0.0107094	0.0122042	0.228321	0.326	FALSE	FALSE	FALSE	ieu-b-5099	4	81139104	0.0085	175799	0.1498	Schizophrenia || id:ieu-b-5099	Schizophrenia	Schizophrenia || ||	TRUE	igd	0.00241811	81139104	456380	4	9.49992e-06	ukb-b-2618	|| id:ukb-b-2618	TRUE	reported	igd	2	TRUE
rs77036000	A	T	A	T	-0.022258	-0.0336959	0.052205	0.047	FALSE	TRUE	FALSE	ieu-b-5099	5	30880271	0.0195	175799	0.0844501	Schizophrenia || id:ieu-b-5099	Schizophrenia	Schizophrenia || ||	TRUE	igd	0.00458242	30880271	456380	5	1.2e-06	ukb-b-2618	|| id:ukb-b-2618	TRUE	reported	igd	2	TRUE
rs77205736	T	C	T	C	0.0154062	-0.00239712	0.274855	0.249	FALSE	FALSE	FALSE	ieu-b-5099	8	10153460	0.0095	175799	0.7985	Schizophrenia || id:ieu-b-5099	Schizophrenia	Schizophrenia || ||	TRUE	igd	0.00226879	10153460	456380	8	1.10002e-11	ukb-b-2618	|| id:ukb-b-2618	TRUE	reported	igd	2	TRUE
rs77338596	C	T	C	T	-0.016042	-0.00939572	0.097137	0.101	FALSE	FALSE	FALSE	ieu-b-5099	5	164516633	0.0127	175799	0.4589	Schizophrenia || id:ieu-b-5099	Schizophrenia	Schizophrenia || ||	TRUE	igd	0.00342575	164516633	456380	5	2.80001e-06	ukb-b-2618	|| id:ukb-b-2618	TRUE	reported	igd	2	TRUE
rs7760633	T	C	T	C	-0.00944545	-0.0106036	0.370453	0.353	FALSE	FALSE	FALSE	ieu-b-5099	6	87297558	0.0079	175799	0.1807	Schizophrenia || id:ieu-b-5099	Schizophrenia	Schizophrenia || ||	TRUE	igd	0.00211652	87297558	456380	6	8.09991e-06	ukb-b-2618	|| id:ukb-b-2618	TRUE	reported	igd	2	TRUE
rs78230451	T	C	T	C	-0.0148375	-0.0452028	0.113889	0.098	FALSE	FALSE	FALSE	ieu-b-5099	16	58691859	0.0131	175799	0.000530994	Schizophrenia || id:ieu-b-5099	Schizophrenia	Schizophrenia || ||	TRUE	igd	0.00319564	58691859	456380	16	3.40001e-06	ukb-b-2618	|| id:ukb-b-2618	TRUE	reported	igd	2	TRUE
rs78387400	A	G	A	G	0.0278317	0.0286979	0.031972	0.032	FALSE	FALSE	FALSE	ieu-b-5099	16	54206097	0.0222	165729	0.1954	Schizophrenia || id:ieu-b-5099	Schizophrenia	Schizophrenia || ||	TRUE	igd	0.00579114	54206097	456380	16	1.5e-06	ukb-b-2618	|| id:ukb-b-2618	TRUE	reported	igd	2	TRUE
rs78887867	A	G	A	G	-0.020973	-0.0119977	0.064493	0.053	FALSE	FALSE	FALSE	ieu-b-5099	12	111451763	0.0195	175799	0.540201	Schizophrenia || id:ieu-b-5099	Schizophrenia	Schizophrenia || ||	TRUE	igd	0.00432316	111451763	456380	12	1.2e-06	ukb-b-2618	|| id:ukb-b-2618	TRUE	reported	igd	2	TRUE
rs78991270	A	C	A	C	-0.0217085	0.0198048	0.04801	0.044	FALSE	FALSE	FALSE	ieu-b-5099	2	103353870	0.0198	175799	0.318	Schizophrenia || id:ieu-b-5099	Schizophrenia	Schizophrenia || ||	TRUE	igd	0.00474408	103353870	456380	2	4.70002e-06	ukb-b-2618	|| id:ukb-b-2618	TRUE	reported	igd	2	TRUE
rs7940779	T	C	T	C	0.0233908	0.0113036	0.045536	0.103	FALSE	FALSE	FALSE	ieu-b-5099	11	120419218	0.0126	175799	0.371	Schizophrenia || id:ieu-b-5099	Schizophrenia	Schizophrenia || ||	TRUE	igd	0.00487941	120419218	456380	11	1.6e-06	ukb-b-2618	|| id:ukb-b-2618	TRUE	reported	igd	2	TRUE
rs79475047	C	T	C	T	0.0327309	0.0326988	0.027316	0.022	FALSE	FALSE	FALSE	ieu-b-5099	6	20992197	0.0309	165729	0.2901	Schizophrenia || id:ieu-b-5099	Schizophrenia	Schizophrenia || ||	TRUE	igd	0.00619742	20992197	456380	6	1.29999e-07	ukb-b-2618	|| id:ukb-b-2618	TRUE	reported	igd	2	TRUE
rs79515662	A	G	A	G	0.0410106	-0.0193025	0.012162	0.012	FALSE	FALSE	FALSE	ieu-b-5099	16	86149757	0.0477	161405	0.6857	Schizophrenia || id:ieu-b-5099	Schizophrenia	Schizophrenia || ||	TRUE	igd	0.00922372	86149757	456380	16	8.70001e-06	ukb-b-2618	|| id:ukb-b-2618	TRUE	reported	igd	2	TRUE
rs79736429	C	T	C	T	0.0422653	-0.0071047	0.012112	0.014	FALSE	FALSE	FALSE	ieu-b-5099	1	146749428	0.044	161405	0.8717	Schizophrenia || id:ieu-b-5099	Schizophrenia	Schizophrenia || ||	TRUE	igd	0.00951681	146749428	456380	1	8.9e-06	ukb-b-2618	|| id:ukb-b-2618	TRUE	reported	igd	2	TRUE
rs8046866	A	G	A	G	0.00963094	-0.00550482	0.619722	0.612	FALSE	FALSE	FALSE	ieu-b-5099	16	544664	0.0079	175799	0.4876	Schizophrenia || id:ieu-b-5099	Schizophrenia	Schizophrenia || ||	TRUE	igd	0.00209775	544664	456380	16	4.39997e-06	ukb-b-2618	|| id:ukb-b-2618	TRUE	reported	igd	2	TRUE
rs8106	G	A	G	A	-0.0187481	-0.0183015	0.074308	0.058	FALSE	FALSE	FALSE	ieu-b-5099	2	176043097	0.0188	175799	0.3303	Schizophrenia || id:ieu-b-5099	Schizophrenia	Schizophrenia || ||	TRUE	igd	0.00385405	176043097	456380	2	1.09999e-06	ukb-b-2618	|| id:ukb-b-2618	TRUE	reported	igd	2	TRUE
rs844729	A	G	A	G	-0.0106389	-0.0366983	0.297535	0.247	FALSE	FALSE	FALSE	ieu-b-5099	7	71506696	0.0089	175799	3.63798e-05	Schizophrenia || id:ieu-b-5099	Schizophrenia	Schizophrenia || ||	TRUE	igd	0.00222022	71506696	456380	7	1.7e-06	ukb-b-2618	|| id:ukb-b-2618	TRUE	reported	igd	2	TRUE
rs9301887	T	C	T	C	0.0109003	-0.0034042	0.252533	0.246	FALSE	FALSE	FALSE	ieu-b-5099	13	94151937	0.0087	175799	0.6921	Schizophrenia || id:ieu-b-5099	Schizophrenia	Schizophrenia || ||	TRUE	igd	0.00233813	94151937	456380	13	3.09999e-06	ukb-b-2618	|| id:ukb-b-2618	TRUE	reported	igd	2	TRUE
rs9518163	G	A	G	A	0.0101944	0.0138961	0.27662	0.251	FALSE	FALSE	FALSE	ieu-b-5099	13	88362635	0.0089	175799	0.1186	Schizophrenia || id:ieu-b-5099	Schizophrenia	Schizophrenia || ||	TRUE	igd	0.00226536	88362635	456380	13	6.80002e-06	ukb-b-2618	|| id:ukb-b-2618	TRUE	reported	igd	2	TRUE
rs9541967	C	T	C	T	-0.0161111	-0.0192044	0.123504	0.119	FALSE	FALSE	FALSE	ieu-b-5099	13	70104462	0.0129	175799	0.1368	Schizophrenia || id:ieu-b-5099	Schizophrenia	Schizophrenia || ||	TRUE	igd	0.00307711	70104462	456380	13	1.6e-07	ukb-b-2618	|| id:ukb-b-2618	TRUE	reported	igd	2	TRUE
rs9578168	A	G	A	G	0.00907301	-0.00999983	0.474294	0.428	FALSE	FALSE	FALSE	ieu-b-5099	13	30943636	0.0079	175799	0.2039	Schizophrenia || id:ieu-b-5099	Schizophrenia	Schizophrenia || ||	TRUE	igd	0.00205038	30943636	456380	13	9.59997e-06	ukb-b-2618	|| id:ukb-b-2618	TRUE	reported	igd	2	TRUE
rs974801	G	A	G	A	0.0106991	0.022399	0.364613	0.419	FALSE	FALSE	FALSE	ieu-b-5099	4	106071064	0.0076	175799	0.003094	Schizophrenia || id:ieu-b-5099	Schizophrenia	Schizophrenia || ||	TRUE	igd	0.00210202	106071064	456380	4	3.59998e-07	ukb-b-2618	|| id:ukb-b-2618	TRUE	reported	igd	2	TRUE

## Sheet: ukb-b-5620 vs ieu-b-5100
SNP	effect_allele.exposure	other_allele.exposure	effect_allele.outcome	other_allele.outcome	beta.exposure	beta.outcome	eaf.exposure	eaf.outcome	remove	palindromic	ambiguous	id.outcome	chr	pos	se.outcome	samplesize.outcome	pval.outcome	outcome	originalname.outcome	outcome.deprecated	mr_keep.outcome	data_source.outcome	chr.exposure	samplesize.exposure	pval.exposure	pos.exposure	se.exposure	id.exposure	exposure	mr_keep.exposure	pval_origin.exposure	data_source.exposure	action	mr_keep
rs10088346	T	C	T	C	0.0118517	-0.0044003	0.221333	0.261	FALSE	FALSE	FALSE	ieu-b-5100	8	54037934	0.0088	161405	0.617701	Schizophrenia || id:ieu-b-5100	Schizophrenia	Schizophrenia || ||	TRUE	igd	8	456380	1.2e-06	54037934	0.00244335	ukb-b-5620	|| id:ukb-b-5620	TRUE	reported	igd	2	TRUE
rs10143711	A	G	A	G	-0.0126934	-0.00730327	0.153956	0.137	FALSE	FALSE	FALSE	ieu-b-5100	14	34250869	0.0119	161405	0.5419	Schizophrenia || id:ieu-b-5100	Schizophrenia	Schizophrenia || ||	TRUE	igd	14	456380	6.90001e-06	34250869	0.0028224	ukb-b-5620	|| id:ukb-b-5620	TRUE	reported	igd	2	TRUE
rs10498638	C	T	C	T	0.0131428	-0.0260965	0.188308	0.172	FALSE	FALSE	FALSE	ieu-b-5100	14	93934435	0.0116	146002	0.0245601	Schizophrenia || id:ieu-b-5100	Schizophrenia	Schizophrenia || ||	TRUE	igd	14	456380	5.1e-07	93934435	0.00261639	ukb-b-5620	|| id:ukb-b-5620	TRUE	reported	igd	2	TRUE
rs10512199	C	G	C	G	0.022262	0.0260976	0.048679	0.044	FALSE	TRUE	FALSE	ieu-b-5100	9	93197125	0.0189	158245	0.1665	Schizophrenia || id:ieu-b-5100	Schizophrenia	Schizophrenia || ||	TRUE	igd	9	456380	2.59998e-06	93197125	0.00473272	ukb-b-5620	|| id:ukb-b-5620	TRUE	reported	igd	2	TRUE
rs10763652	T	C	T	C	0.00941187	-0.00600195	0.397767	0.475	FALSE	FALSE	FALSE	ieu-b-5100	10	28501575	0.0085	161405	0.4819	Schizophrenia || id:ieu-b-5100	Schizophrenia	Schizophrenia || ||	TRUE	igd	10	456380	6.69993e-06	28501575	0.00209041	ukb-b-5620	|| id:ukb-b-5620	TRUE	reported	igd	2	TRUE
rs10852602	A	C	A	C	0.0130767	0.0113036	0.16794	0.181	FALSE	FALSE	FALSE	ieu-b-5100	16	49762462	0.0102	161405	0.2662	Schizophrenia || id:ieu-b-5100	Schizophrenia	Schizophrenia || ||	TRUE	igd	16	456380	1.40001e-06	49762462	0.00270977	ukb-b-5620	|| id:ukb-b-5620	TRUE	reported	igd	2	TRUE
rs10946899	A	T	A	T	-0.0120644	-0.0574006	0.255785	0.203	FALSE	TRUE	FALSE	ieu-b-5100	6	27023694	0.0099	161405	7.377e-09	Schizophrenia || id:ieu-b-5100	Schizophrenia	Schizophrenia || ||	TRUE	igd	6	456380	2.1e-07	27023694	0.00232276	ukb-b-5620	|| id:ukb-b-5620	TRUE	reported	igd	2	TRUE
rs10983735	A	G	A	G	0.015746	0.0160989	0.154461	0.159	FALSE	FALSE	FALSE	ieu-b-5100	9	120416066	0.0104	161405	0.1222	Schizophrenia || id:ieu-b-5100	Schizophrenia	Schizophrenia || ||	TRUE	igd	9	456380	2.1e-08	120416066	0.00281011	ukb-b-5620	|| id:ukb-b-5620	TRUE	reported	igd	2	TRUE
rs11038709	T	C	T	C	-0.010058	-0.0311982	0.713563	0.63	FALSE	FALSE	FALSE	ieu-b-5100	11	45934117	0.0087	161405	0.000333903	Schizophrenia || id:ieu-b-5100	Schizophrenia	Schizophrenia || ||	TRUE	igd	11	456380	7.59994e-06	45934117	0.00224689	ukb-b-5620	|| id:ukb-b-5620	TRUE	reported	igd	2	TRUE
rs112429058	G	A	G	A	0.0260207	0.0309954	0.038211	0.036	FALSE	FALSE	FALSE	ieu-b-5100	1	153727917	0.0234	130644	0.1854	Schizophrenia || id:ieu-b-5100	Schizophrenia	Schizophrenia || ||	TRUE	igd	1	456380	9.49992e-07	153727917	0.00530787	ukb-b-5620	|| id:ukb-b-5620	TRUE	reported	igd	2	TRUE
rs114026032	A	G	A	G	-0.0312777	-0.0551982	0.025544	0.023	FALSE	FALSE	FALSE	ieu-b-5100	5	14740956	0.0299	134713	0.0647202	Schizophrenia || id:ieu-b-5100	Schizophrenia	Schizophrenia || ||	TRUE	igd	5	456380	1.40001e-06	14740956	0.00648175	ukb-b-5620	|| id:ukb-b-5620	TRUE	reported	igd	2	TRUE
rs114856531	T	C	T	C	-0.0406357	-0.045002	0.013697	0.014	FALSE	FALSE	FALSE	ieu-b-5100	4	183954806	0.0435	101539	0.301	Schizophrenia || id:ieu-b-5100	Schizophrenia	Schizophrenia || ||	TRUE	igd	4	456380	3.79997e-06	183954806	0.00879036	ukb-b-5620	|| id:ukb-b-5620	TRUE	reported	igd	2	TRUE
rs1152986	T	C	T	C	0.00962817	0.0145047	0.631267	0.585	FALSE	FALSE	FALSE	ieu-b-5100	1	20818935	0.008	161405	0.0711607	Schizophrenia || id:ieu-b-5100	Schizophrenia	Schizophrenia || ||	TRUE	igd	1	456380	5.30005e-06	20818935	0.00211549	ukb-b-5620	|| id:ukb-b-5620	TRUE	reported	igd	2	TRUE
rs11600880	G	A	G	A	0.0271669	0.0353992	0.029153	0.038	FALSE	FALSE	FALSE	ieu-b-5100	11	91132095	0.0209	161405	0.0898794	Schizophrenia || id:ieu-b-5100	Schizophrenia	Schizophrenia || ||	TRUE	igd	11	456380	7.49998e-06	91132095	0.00606432	ukb-b-5620	|| id:ukb-b-5620	TRUE	reported	igd	2	TRUE
rs11609798	C	G	C	G	-0.0100209	-0.0389995	0.41241	0.438	FALSE	TRUE	TRUE	ieu-b-5100	12	123409694	0.0082	161405	2.29298e-06	Schizophrenia || id:ieu-b-5100	Schizophrenia	Schizophrenia || ||	TRUE	igd	12	456380	1.29999e-06	123409694	0.00206913	ukb-b-5620	|| id:ukb-b-5620	TRUE	reported	igd	2	FALSE
rs1161257	A	G	A	G	0.00929855	0.000300045	0.546935	0.533	FALSE	FALSE	FALSE	ieu-b-5100	5	99129327	0.0078	161405	0.9675	Schizophrenia || id:ieu-b-5100	Schizophrenia	Schizophrenia || ||	TRUE	igd	5	456380	5e-06	99129327	0.00203614	ukb-b-5620	|| id:ukb-b-5620	TRUE	reported	igd	2	TRUE
rs11615526	A	G	A	G	-0.0109609	0.0137035	0.219843	0.209	FALSE	FALSE	FALSE	ieu-b-5100	12	62216026	0.0096	161405	0.1562	Schizophrenia || id:ieu-b-5100	Schizophrenia	Schizophrenia || ||	TRUE	igd	12	456380	7.59994e-06	62216026	0.00244914	ukb-b-5620	|| id:ukb-b-5620	TRUE	reported	igd	2	TRUE
rs116289821	A	G	A	G	-0.0337732	-0.0107025	0.022548	0.02	FALSE	FALSE	FALSE	ieu-b-5100	4	145126412	0.0342	123115	0.753701	Schizophrenia || id:ieu-b-5100	Schizophrenia	Schizophrenia || ||	TRUE	igd	4	456380	9.20005e-07	145126412	0.00688216	ukb-b-5620	|| id:ukb-b-5620	TRUE	reported	igd	2	TRUE
rs11682045	A	G	A	G	-0.00964279	0.00549507	0.61266	0.625	FALSE	FALSE	FALSE	ieu-b-5100	2	709093	0.0081	161405	0.4922	Schizophrenia || id:ieu-b-5100	Schizophrenia	Schizophrenia || ||	TRUE	igd	2	456380	4e-06	709093	0.0020901	ukb-b-5620	|| id:ukb-b-5620	TRUE	reported	igd	2	TRUE
rs11699399	T	C	T	C	-0.0116702	-0.0215951	0.19019	0.181	FALSE	FALSE	FALSE	ieu-b-5100	20	30466891	0.0111	137715	0.0522396	Schizophrenia || id:ieu-b-5100	Schizophrenia	Schizophrenia || ||	TRUE	igd	20	456380	6.80002e-06	30466891	0.002594	ukb-b-5620	|| id:ukb-b-5620	TRUE	reported	igd	2	TRUE
rs11852894	T	C	T	C	0.0183399	-0.0057037	0.067582	0.078	FALSE	FALSE	FALSE	ieu-b-5100	15	97281162	0.0154	161405	0.712	Schizophrenia || id:ieu-b-5100	Schizophrenia	Schizophrenia || ||	TRUE	igd	15	456380	6.49995e-06	97281162	0.00406789	ukb-b-5620	|| id:ukb-b-5620	TRUE	reported	igd	2	TRUE
rs1203682	C	G	C	G	-0.0117549	0.00470103	0.23116	0.224	FALSE	TRUE	FALSE	ieu-b-5100	1	14080682	0.0092	161405	0.612099	Schizophrenia || id:ieu-b-5100	Schizophrenia	Schizophrenia || ||	TRUE	igd	1	456380	9.90011e-07	14080682	0.00240226	ukb-b-5620	|| id:ukb-b-5620	TRUE	reported	igd	2	TRUE
rs12125927	A	G	A	G	-0.0183203	0.00369682	0.080556	0.065	FALSE	FALSE	FALSE	ieu-b-5100	1	104043185	0.0182	161405	0.8411	Schizophrenia || id:ieu-b-5100	Schizophrenia	Schizophrenia || ||	TRUE	igd	1	456380	2.5e-06	104043185	0.00389047	ukb-b-5620	|| id:ukb-b-5620	TRUE	reported	igd	2	TRUE
rs12143583	G	C	G	C	-0.0121229	0.0108992	0.186778	0.183	FALSE	TRUE	FALSE	ieu-b-5100	1	73998147	0.011	136032	0.3251	Schizophrenia || id:ieu-b-5100	Schizophrenia	Schizophrenia || ||	TRUE	igd	1	456380	3.2e-06	73998147	0.00260462	ukb-b-5620	|| id:ukb-b-5620	TRUE	reported	igd	2	TRUE
rs1217106	G	A	G	A	0.0128017	0.0404991	0.782419	0.818	FALSE	FALSE	FALSE	ieu-b-5100	8	64567670	0.0104	161405	9.41608e-05	Schizophrenia || id:ieu-b-5100	Schizophrenia	Schizophrenia || ||	TRUE	igd	8	456380	2.30001e-07	64567670	0.00247521	ukb-b-5620	|| id:ukb-b-5620	TRUE	reported	igd	2	TRUE
rs12203592	T	C	T	C	0.0186886	-0.00600195	0.219436	0.134	FALSE	FALSE	FALSE	ieu-b-5100	6	396321	0.0131	155086	0.6467	Schizophrenia || id:ieu-b-5100	Schizophrenia	Schizophrenia || ||	TRUE	igd	6	456380	9.8992e-15	396321	0.00241421	ukb-b-5620	|| id:ukb-b-5620	TRUE	reported	igd	2	TRUE
rs12403993	T	G	T	G	-0.013068	-0.0100988	0.139209	0.129	FALSE	FALSE	FALSE	ieu-b-5100	1	101673998	0.0118	161405	0.3952	Schizophrenia || id:ieu-b-5100	Schizophrenia	Schizophrenia || ||	TRUE	igd	1	456380	8.09991e-06	101673998	0.00292877	ukb-b-5620	|| id:ukb-b-5620	TRUE	reported	igd	2	TRUE
rs12467609	T	C	T	C	-0.00949566	-0.00459941	0.650685	0.625	FALSE	FALSE	FALSE	ieu-b-5100	2	135143287	0.008	161405	0.569101	Schizophrenia || id:ieu-b-5100	Schizophrenia	Schizophrenia || ||	TRUE	igd	2	456380	7.49998e-06	135143287	0.00211965	ukb-b-5620	|| id:ukb-b-5620	TRUE	reported	igd	2	TRUE
rs12541555	A	C	A	C	-0.0110855	-0.0208021	0.225097	0.274	FALSE	FALSE	FALSE	ieu-b-5100	8	14519517	0.0089	161405	0.0194102	Schizophrenia || id:ieu-b-5100	Schizophrenia	Schizophrenia || ||	TRUE	igd	8	456380	5.19996e-06	14519517	0.00243385	ukb-b-5620	|| id:ukb-b-5620	TRUE	reported	igd	2	TRUE
rs12954182	T	A	T	A	0.0360294	0.0243029	0.017238	0.018	FALSE	TRUE	FALSE	ieu-b-5100	18	68730464	0.0378	114464	0.5197	Schizophrenia || id:ieu-b-5100	Schizophrenia	Schizophrenia || ||	TRUE	igd	18	456380	7.59994e-06	68730464	0.00804837	ukb-b-5620	|| id:ukb-b-5620	TRUE	reported	igd	2	TRUE
rs12985777	C	T	C	T	0.0113979	0.0296039	0.762475	0.785	FALSE	FALSE	FALSE	ieu-b-5100	19	2268055	0.0098	161024	0.00246803	Schizophrenia || id:ieu-b-5100	Schizophrenia	Schizophrenia || ||	TRUE	igd	19	456380	1.7e-06	2268055	0.00238299	ukb-b-5620	|| id:ukb-b-5620	TRUE	reported	igd	2	TRUE
rs13138505	T	C	T	C	-0.00993728	0.00579677	0.292588	0.232	FALSE	FALSE	FALSE	ieu-b-5100	4	147161032	0.0097	161405	0.5532	Schizophrenia || id:ieu-b-5100	Schizophrenia	Schizophrenia || ||	TRUE	igd	4	456380	9.29994e-06	147161032	0.00224204	ukb-b-5620	|| id:ukb-b-5620	TRUE	reported	igd	2	TRUE
rs13356296	T	C	T	C	0.0324848	0.000300045	0.020163	0.05	FALSE	FALSE	FALSE	ieu-b-5100	5	149062817	0.0182	161405	0.9854	Schizophrenia || id:ieu-b-5100	Schizophrenia	Schizophrenia || ||	TRUE	igd	5	456380	5.49997e-06	149062817	0.00714915	ukb-b-5620	|| id:ukb-b-5620	TRUE	reported	igd	2	TRUE
rs1374518	A	G	A	G	-0.00979942	0.0236986	0.414633	0.46	FALSE	FALSE	FALSE	ieu-b-5100	8	105274291	0.0078	161405	0.00240198	Schizophrenia || id:ieu-b-5100	Schizophrenia	Schizophrenia || ||	TRUE	igd	8	456380	1.89998e-06	105274291	0.00205828	ukb-b-5620	|| id:ukb-b-5620	TRUE	reported	igd	2	TRUE
rs138913064	A	G	A	G	0.0182747	0.017604	0.072988	0.062	FALSE	FALSE	FALSE	ieu-b-5100	14	62229974	0.017	156201	0.2994	Schizophrenia || id:ieu-b-5100	Schizophrenia	Schizophrenia || ||	TRUE	igd	14	456380	3.09999e-06	62229974	0.00391667	ukb-b-5620	|| id:ukb-b-5620	TRUE	reported	igd	2	TRUE
rs139294369	A	T	A	T	-0.0337625	-0.00219758	0.022413	0.024	FALSE	TRUE	FALSE	ieu-b-5100	7	128705730	0.0314	130644	0.945	Schizophrenia || id:ieu-b-5100	Schizophrenia	Schizophrenia || ||	TRUE	igd	7	456380	2.1e-06	128705730	0.00711358	ukb-b-5620	|| id:ukb-b-5620	TRUE	reported	igd	2	TRUE
rs139880272	C	T	C	T	0.0386019	0.0133994	0.0164	0.017	FALSE	FALSE	FALSE	ieu-b-5100	13	36281678	0.0368	133814	0.715801	Schizophrenia || id:ieu-b-5100	Schizophrenia	Schizophrenia || ||	TRUE	igd	13	456380	5.1e-06	36281678	0.0084613	ukb-b-5620	|| id:ukb-b-5620	TRUE	reported	igd	2	TRUE
rs141080328	T	C	T	C	0.0210485	-0.00169856	0.049752	0.052	FALSE	FALSE	FALSE	ieu-b-5100	14	83597644	0.02	130644	0.9323	Schizophrenia || id:ieu-b-5100	Schizophrenia	Schizophrenia || ||	TRUE	igd	14	456380	7.49998e-06	83597644	0.00470032	ukb-b-5620	|| id:ukb-b-5620	TRUE	reported	igd	2	TRUE
rs143998384	G	A	G	A	0.0419721	0.0486967	0.014933	0.016	FALSE	FALSE	FALSE	ieu-b-5100	2	37606538	0.0364	146610	0.1818	Schizophrenia || id:ieu-b-5100	Schizophrenia	Schizophrenia || ||	TRUE	igd	2	456380	1.89998e-06	37606538	0.00881195	ukb-b-5620	|| id:ukb-b-5620	TRUE	reported	igd	2	TRUE
rs1441961	C	T	C	T	-0.00953206	-0.0071047	0.430563	0.414	FALSE	FALSE	FALSE	ieu-b-5100	3	77337949	0.0079	161405	0.3685	Schizophrenia || id:ieu-b-5100	Schizophrenia	Schizophrenia || ||	TRUE	igd	3	456380	3.59998e-06	77337949	0.00205621	ukb-b-5620	|| id:ukb-b-5620	TRUE	reported	igd	2	TRUE
rs144326911	A	G	A	G	0.0362805	0.0876952	0.01783	0.02	FALSE	FALSE	FALSE	ieu-b-5100	11	112568908	0.0336	122988	0.00905607	Schizophrenia || id:ieu-b-5100	Schizophrenia	Schizophrenia || ||	TRUE	igd	11	456380	5.1e-06	112568908	0.0079587	ukb-b-5620	|| id:ukb-b-5620	TRUE	reported	igd	2	TRUE
rs148156073	T	G	T	G	-0.0347544	0.0331019	0.018039	0.02	FALSE	FALSE	FALSE	ieu-b-5100	2	37315648	0.0344	123322	0.3371	Schizophrenia || id:ieu-b-5100	Schizophrenia	Schizophrenia || ||	TRUE	igd	2	456380	8.79995e-06	37315648	0.00781735	ukb-b-5620	|| id:ukb-b-5620	TRUE	reported	igd	2	TRUE
rs148871383	G	C	G	C	-0.0419354	-0.0294034	0.014293	0.015	FALSE	TRUE	FALSE	ieu-b-5100	4	124064550	0.0477	129376	0.5373	Schizophrenia || id:ieu-b-5100	Schizophrenia	Schizophrenia || ||	TRUE	igd	4	456380	3.69999e-06	124064550	0.00906465	ukb-b-5620	|| id:ukb-b-5620	TRUE	reported	igd	2	TRUE
rs149606626	A	C	A	C	-0.0443103	-0.0166998	0.011717	0.013	FALSE	FALSE	FALSE	ieu-b-5100	2	38288737	0.0535	95554	0.7552	Schizophrenia || id:ieu-b-5100	Schizophrenia	Schizophrenia || ||	TRUE	igd	2	456380	5.1e-06	38288737	0.00971266	ukb-b-5620	|| id:ukb-b-5620	TRUE	reported	igd	2	TRUE
rs149714494	A	G	A	G	0.0375945	0.00599795	0.019226	0.019	FALSE	FALSE	FALSE	ieu-b-5100	12	54167743	0.0369	131975	0.8708	Schizophrenia || id:ieu-b-5100	Schizophrenia	Schizophrenia || ||	TRUE	igd	12	456380	2.5e-06	54167743	0.00798322	ukb-b-5620	|| id:ukb-b-5620	TRUE	reported	igd	2	TRUE
rs149827261	T	G	T	G	-0.0151488	0.00429923	0.146904	0.117	FALSE	FALSE	FALSE	ieu-b-5100	11	49188527	0.0195	161405	0.8257	Schizophrenia || id:ieu-b-5100	Schizophrenia	Schizophrenia || ||	TRUE	igd	11	456380	2.30001e-07	49188527	0.00292706	ukb-b-5620	|| id:ukb-b-5620	TRUE	reported	igd	2	TRUE
rs1502243	A	G	A	G	-0.0113487	-0.0146029	0.241027	0.216	FALSE	FALSE	FALSE	ieu-b-5100	11	13625439	0.0095	161405	0.1228	Schizophrenia || id:ieu-b-5100	Schizophrenia	Schizophrenia || ||	TRUE	igd	11	456380	1.79999e-06	13625439	0.00237614	ukb-b-5620	|| id:ukb-b-5620	TRUE	reported	igd	2	TRUE
rs16882647	G	A	G	A	-0.0182597	-0.0162965	0.07108	0.065	FALSE	FALSE	FALSE	ieu-b-5100	5	53598709	0.0183	135129	0.3745	Schizophrenia || id:ieu-b-5100	Schizophrenia	Schizophrenia || ||	TRUE	igd	5	456380	3.59998e-06	53598709	0.00394199	ukb-b-5620	|| id:ukb-b-5620	TRUE	reported	igd	2	TRUE
rs16967167	T	C	T	C	0.0140377	0.0037972	0.121256	0.106	FALSE	FALSE	FALSE	ieu-b-5100	15	38960676	0.013	161405	0.7718	Schizophrenia || id:ieu-b-5100	Schizophrenia	Schizophrenia || ||	TRUE	igd	15	456380	7.39997e-06	38960676	0.0031317	ukb-b-5620	|| id:ukb-b-5620	TRUE	reported	igd	2	TRUE
rs17217940	G	T	G	T	0.0162441	-0.018596	0.087967	0.078	FALSE	FALSE	FALSE	ieu-b-5100	2	47656154	0.0152	161405	0.2207	Schizophrenia || id:ieu-b-5100	Schizophrenia	Schizophrenia || ||	TRUE	igd	2	456380	6.1e-06	47656154	0.00359249	ukb-b-5620	|| id:ukb-b-5620	TRUE	reported	igd	2	TRUE
rs17315209	G	T	G	T	-0.00936631	0.00150113	0.412603	0.339	FALSE	FALSE	FALSE	ieu-b-5100	13	23845076	0.0087	161405	0.861	Schizophrenia || id:ieu-b-5100	Schizophrenia	Schizophrenia || ||	TRUE	igd	13	456380	5.99998e-06	23845076	0.00206911	ukb-b-5620	|| id:ukb-b-5620	TRUE	reported	igd	2	TRUE
rs1737329	G	C	G	C	0.010626	0.0453949	0.736319	0.761	FALSE	TRUE	FALSE	ieu-b-5100	6	163807748	0.01	141632	5.51696e-06	Schizophrenia || id:ieu-b-5100	Schizophrenia	Schizophrenia || ||	TRUE	igd	6	456380	4e-06	163807748	0.00230339	ukb-b-5620	|| id:ukb-b-5620	TRUE	reported	igd	2	TRUE
rs17399470	G	T	G	T	0.0174572	0.0349021	0.084853	0.077	FALSE	FALSE	FALSE	ieu-b-5100	10	16065973	0.0165	142811	0.0346601	Schizophrenia || id:ieu-b-5100	Schizophrenia	Schizophrenia || ||	TRUE	igd	10	456380	9.49992e-06	16065973	0.00394211	ukb-b-5620	|| id:ukb-b-5620	TRUE	reported	igd	2	TRUE
rs180672921	A	G	A	G	-0.0424215	0.00130085	0.014276	0.014	FALSE	FALSE	FALSE	ieu-b-5100	5	124067496	0.0452	103339	0.9777	Schizophrenia || id:ieu-b-5100	Schizophrenia	Schizophrenia || ||	TRUE	igd	5	456380	1.89998e-06	124067496	0.00890163	ukb-b-5620	|| id:ukb-b-5620	TRUE	reported	igd	2	TRUE
rs1835991	C	T	C	T	0.0254419	0.00749804	0.032099	0.043	FALSE	FALSE	FALSE	ieu-b-5100	19	22781837	0.0194	160290	0.698499	Schizophrenia || id:ieu-b-5100	Schizophrenia	Schizophrenia || ||	TRUE	igd	19	456380	9.69996e-06	22781837	0.00575235	ukb-b-5620	|| id:ukb-b-5620	TRUE	reported	igd	2	TRUE
rs186391882	T	C	T	C	-0.0303255	-0.00750179	0.026336	0.023	FALSE	FALSE	FALSE	ieu-b-5100	9	9575684	0.0324	123873	0.8166	Schizophrenia || id:ieu-b-5100	Schizophrenia	Schizophrenia || ||	TRUE	igd	9	456380	3.2e-06	9575684	0.00651061	ukb-b-5620	|| id:ukb-b-5620	TRUE	reported	igd	2	TRUE
rs2290154	C	T	C	T	0.0106317	0.0180011	0.358312	0.36	FALSE	FALSE	FALSE	ieu-b-5100	18	77211175	0.0081	161405	0.0269699	Schizophrenia || id:ieu-b-5100	Schizophrenia	Schizophrenia || ||	TRUE	igd	18	456380	5.39995e-07	77211175	0.0021209	ukb-b-5620	|| id:ukb-b-5620	TRUE	reported	igd	2	TRUE
rs2301366	A	T	A	T	-0.011193	-0.00299551	0.215468	0.2	FALSE	TRUE	FALSE	ieu-b-5100	20	43836173	0.0097	161405	0.7595	Schizophrenia || id:ieu-b-5100	Schizophrenia	Schizophrenia || ||	TRUE	igd	20	456380	5.60003e-06	43836173	0.00246509	ukb-b-5620	|| id:ukb-b-5620	TRUE	reported	igd	2	TRUE
rs2301747	G	C	G	C	0.0155359	0.0328952	0.121164	0.149	FALSE	TRUE	FALSE	ieu-b-5100	6	31371587	0.0111	161405	0.00299199	Schizophrenia || id:ieu-b-5100	Schizophrenia	Schizophrenia || ||	TRUE	igd	6	456380	5e-07	31371587	0.00308977	ukb-b-5620	|| id:ukb-b-5620	TRUE	reported	igd	2	TRUE
rs243500	C	G	C	G	0.0101712	0.0034961	0.43408	0.443	FALSE	TRUE	TRUE	ieu-b-5100	7	148439365	0.0081	161405	0.666201	Schizophrenia || id:ieu-b-5100	Schizophrenia	Schizophrenia || ||	TRUE	igd	7	456380	9.59997e-07	148439365	0.00207564	ukb-b-5620	|| id:ukb-b-5620	TRUE	reported	igd	2	FALSE
rs253543	T	C	T	C	-0.0130603	-0.00380276	0.185739	0.191	FALSE	FALSE	FALSE	ieu-b-5100	5	164628849	0.0098	161405	0.7026	Schizophrenia || id:ieu-b-5100	Schizophrenia	Schizophrenia || ||	TRUE	igd	5	456380	6.29999e-07	164628849	0.00262182	ukb-b-5620	|| id:ukb-b-5620	TRUE	reported	igd	2	TRUE
rs2926098	T	C	T	C	-0.0197811	0.00810274	0.081135	0.07	FALSE	FALSE	FALSE	ieu-b-5100	8	50491276	0.0167	137147	0.626599	Schizophrenia || id:ieu-b-5100	Schizophrenia	Schizophrenia || ||	TRUE	igd	8	456380	1e-07	50491276	0.00371816	ukb-b-5620	|| id:ukb-b-5620	TRUE	reported	igd	2	TRUE
rs34188292	C	G	C	G	-0.0121513	-0.0228959	0.268686	0.287	FALSE	TRUE	FALSE	ieu-b-5100	19	1238322	0.0097	159247	0.0184799	Schizophrenia || id:ieu-b-5100	Schizophrenia	Schizophrenia || ||	TRUE	igd	19	456380	1.2e-07	1238322	0.00229275	ukb-b-5620	|| id:ukb-b-5620	TRUE	reported	igd	2	TRUE
rs34287580	G	T	G	T	-0.0156316	-0.0369007	0.095547	0.096	FALSE	FALSE	FALSE	ieu-b-5100	2	58325645	0.0133	161405	0.00553605	Schizophrenia || id:ieu-b-5100	Schizophrenia	Schizophrenia || ||	TRUE	igd	2	456380	5.99998e-06	58325645	0.0034522	ukb-b-5620	|| id:ukb-b-5620	TRUE	reported	igd	2	TRUE
rs34623735	T	C	T	C	0.0128495	-0.00720399	0.33449	0.375	FALSE	FALSE	FALSE	ieu-b-5100	10	129281256	0.0081	161405	0.3713	Schizophrenia || id:ieu-b-5100	Schizophrenia	Schizophrenia || ||	TRUE	igd	10	456380	2.80001e-09	129281256	0.00216261	ukb-b-5620	|| id:ukb-b-5620	TRUE	reported	igd	2	TRUE
rs35544454	T	A	T	A	-0.0134816	0.023801	0.181817	0.183	FALSE	TRUE	FALSE	ieu-b-5100	2	213266003	0.0111	136032	0.0322003	Schizophrenia || id:ieu-b-5100	Schizophrenia	Schizophrenia || ||	TRUE	igd	2	456380	3.29997e-07	213266003	0.0026419	ukb-b-5620	|| id:ukb-b-5620	TRUE	reported	igd	2	TRUE
rs35675286	A	G	A	G	0.0304943	-0.0419957	0.028369	0.03	FALSE	FALSE	FALSE	ieu-b-5100	4	65273190	0.0288	135405	0.145	Schizophrenia || id:ieu-b-5100	Schizophrenia	Schizophrenia || ||	TRUE	igd	4	456380	2.30001e-06	65273190	0.00645552	ukb-b-5620	|| id:ukb-b-5620	TRUE	reported	igd	2	TRUE
rs35695082	C	T	C	T	0.0128502	-0.000299955	0.161343	0.141	FALSE	FALSE	FALSE	ieu-b-5100	16	30792389	0.0118	161405	0.9783	Schizophrenia || id:ieu-b-5100	Schizophrenia	Schizophrenia || ||	TRUE	igd	16	456380	3.2e-06	30792389	0.00276044	ukb-b-5620	|| id:ukb-b-5620	TRUE	reported	igd	2	TRUE
rs35712959	G	C	G	C	0.0142305	-0.0010994	0.129192	0.116	FALSE	TRUE	FALSE	ieu-b-5100	3	39734691	0.0125	161405	0.9304	Schizophrenia || id:ieu-b-5100	Schizophrenia	Schizophrenia || ||	TRUE	igd	3	456380	2.80001e-06	39734691	0.00303622	ukb-b-5620	|| id:ukb-b-5620	TRUE	reported	igd	2	TRUE
rs35731545	T	C	T	C	-0.0401637	0.00589736	0.018156	0.021	FALSE	FALSE	FALSE	ieu-b-5100	15	67550725	0.0325	156828	0.8562	Schizophrenia || id:ieu-b-5100	Schizophrenia	Schizophrenia || ||	TRUE	igd	15	456380	2.59998e-07	67550725	0.00779373	ukb-b-5620	|| id:ukb-b-5620	TRUE	reported	igd	2	TRUE
rs35745455	G	A	G	A	-0.00999258	0.00869772	0.50472	0.424	FALSE	FALSE	FALSE	ieu-b-5100	7	5824100	0.0083	161405	0.2957	Schizophrenia || id:ieu-b-5100	Schizophrenia	Schizophrenia || ||	TRUE	igd	7	456380	8.19993e-07	5824100	0.00202641	ukb-b-5620	|| id:ukb-b-5620	TRUE	reported	igd	2	TRUE
rs3991894	T	C	T	C	-0.0144987	-0.00139902	0.136914	0.122	FALSE	FALSE	FALSE	ieu-b-5100	20	23010155	0.0126	159599	0.9134	Schizophrenia || id:ieu-b-5100	Schizophrenia	Schizophrenia || ||	TRUE	igd	20	456380	1.2e-06	23010155	0.00298937	ukb-b-5620	|| id:ukb-b-5620	TRUE	reported	igd	2	TRUE
rs4105558	G	C	G	C	-0.0116353	-0.0228959	0.314508	0.259	FALSE	TRUE	FALSE	ieu-b-5100	12	24228132	0.0091	161405	0.01193	Schizophrenia || id:ieu-b-5100	Schizophrenia	Schizophrenia || ||	TRUE	igd	12	456380	1e-07	24228132	0.00218701	ukb-b-5620	|| id:ukb-b-5620	TRUE	reported	igd	2	TRUE
rs41325844	C	T	C	T	-0.0115205	-0.0192044	0.217926	0.173	FALSE	FALSE	FALSE	ieu-b-5100	11	57891197	0.0104	161405	0.0664707	Schizophrenia || id:ieu-b-5100	Schizophrenia	Schizophrenia || ||	TRUE	igd	11	456380	3.09999e-06	57891197	0.0024716	ukb-b-5620	|| id:ukb-b-5620	TRUE	reported	igd	2	TRUE
rs4368946	C	T	C	T	0.0199495	-0.0179971	0.062785	0.069	FALSE	FALSE	FALSE	ieu-b-5100	8	98428688	0.0152	161405	0.2366	Schizophrenia || id:ieu-b-5100	Schizophrenia	Schizophrenia || ||	TRUE	igd	8	456380	2.1e-06	98428688	0.00420719	ukb-b-5620	|| id:ukb-b-5620	TRUE	reported	igd	2	TRUE
rs4673633	A	G	A	G	-0.012486	0.00820356	0.156461	0.18	FALSE	FALSE	FALSE	ieu-b-5100	2	212658297	0.0101	161405	0.4185	Schizophrenia || id:ieu-b-5100	Schizophrenia	Schizophrenia || ||	TRUE	igd	2	456380	9.90011e-06	212658297	0.00282547	ukb-b-5620	|| id:ukb-b-5620	TRUE	reported	igd	2	TRUE
rs4736716	A	G	A	G	-0.0105044	0.00810274	0.289929	0.264	FALSE	FALSE	FALSE	ieu-b-5100	8	134733320	0.009	161405	0.3646	Schizophrenia || id:ieu-b-5100	Schizophrenia	Schizophrenia || ||	TRUE	igd	8	456380	3.2e-06	134733320	0.00225529	ukb-b-5620	|| id:ukb-b-5620	TRUE	reported	igd	2	TRUE
rs4885265	T	C	T	C	0.00996646	-0.000699755	0.58313	0.575	FALSE	FALSE	FALSE	ieu-b-5100	13	75606697	0.0078	161405	0.9318	Schizophrenia || id:ieu-b-5100	Schizophrenia	Schizophrenia || ||	TRUE	igd	13	456380	1.29999e-06	75606697	0.00206114	ukb-b-5620	|| id:ukb-b-5620	TRUE	reported	igd	2	TRUE
rs533745	A	G	A	G	0.00993879	-0.00039992	0.387517	0.342	FALSE	FALSE	FALSE	ieu-b-5100	1	34419822	0.0086	161405	0.9639	Schizophrenia || id:ieu-b-5100	Schizophrenia	Schizophrenia || ||	TRUE	igd	1	456380	1.89998e-06	34419822	0.0020845	ukb-b-5620	|| id:ukb-b-5620	TRUE	reported	igd	2	TRUE
rs55643000	G	T	G	T	-0.0219396	-0.0389995	0.062116	0.055	FALSE	FALSE	FALSE	ieu-b-5100	12	5773969	0.019	142811	0.0396899	Schizophrenia || id:ieu-b-5100	Schizophrenia	Schizophrenia || ||	TRUE	igd	12	456380	2.39999e-07	5773969	0.00424811	ukb-b-5620	|| id:ukb-b-5620	TRUE	reported	igd	2	TRUE
rs6101627	T	C	T	C	0.0129184	0.0138961	0.142659	0.237	FALSE	FALSE	FALSE	ieu-b-5100	20	38239217	0.0097	161405	0.151	Schizophrenia || id:ieu-b-5100	Schizophrenia	Schizophrenia || ||	TRUE	igd	20	456380	8.60003e-06	38239217	0.00290389	ukb-b-5620	|| id:ukb-b-5620	TRUE	reported	igd	2	TRUE
rs6114033	A	G	A	G	0.0157533	0.0267958	0.089088	0.105	FALSE	FALSE	FALSE	ieu-b-5100	20	2380323	0.0125	161405	0.0323199	Schizophrenia || id:ieu-b-5100	Schizophrenia	Schizophrenia || ||	TRUE	igd	20	456380	9.49992e-06	2380323	0.00355697	ukb-b-5620	|| id:ukb-b-5620	TRUE	reported	igd	2	TRUE
rs61994838	A	C	A	C	0.00962279	-0.0448969	0.467197	0.429	FALSE	FALSE	FALSE	ieu-b-5100	14	106272850	0.0242	100825	0.0632397	Schizophrenia || id:ieu-b-5100	Schizophrenia	Schizophrenia || ||	TRUE	igd	14	456380	7.00003e-06	106272850	0.00214183	ukb-b-5620	|| id:ukb-b-5620	TRUE	reported	igd	2	TRUE
rs62033189	C	T	C	T	-0.0124835	-0.0036035	0.153001	0.133	FALSE	FALSE	FALSE	ieu-b-5100	16	17342509	0.012	161405	0.766399	Schizophrenia || id:ieu-b-5100	Schizophrenia	Schizophrenia || ||	TRUE	igd	16	456380	9.20005e-06	17342509	0.00281401	ukb-b-5620	|| id:ukb-b-5620	TRUE	reported	igd	2	TRUE
rs62062033	T	C	T	C	0.0140604	0.0243029	0.172431	0.175	FALSE	FALSE	FALSE	ieu-b-5100	17	6254811	0.0101	161405	0.0158201	Schizophrenia || id:ieu-b-5100	Schizophrenia	Schizophrenia || ||	TRUE	igd	17	456380	2.5e-07	6254811	0.00272632	ukb-b-5620	|| id:ukb-b-5620	TRUE	reported	igd	2	TRUE
rs62180536	T	C	T	C	-0.0326013	0.072001	0.028932	0.026	FALSE	FALSE	FALSE	ieu-b-5100	2	200915808	0.0283	128090	0.01088	Schizophrenia || id:ieu-b-5100	Schizophrenia	Schizophrenia || ||	TRUE	igd	2	456380	8.79995e-08	200915808	0.00609427	ukb-b-5620	|| id:ukb-b-5620	TRUE	reported	igd	2	TRUE
rs62458757	G	C	G	C	-0.0289792	0.0130954	0.034938	0.033	FALSE	TRUE	FALSE	ieu-b-5100	7	44105488	0.0259	128157	0.6145	Schizophrenia || id:ieu-b-5100	Schizophrenia	Schizophrenia || ||	TRUE	igd	7	456380	2.80001e-07	44105488	0.00564292	ukb-b-5620	|| id:ukb-b-5620	TRUE	reported	igd	2	TRUE
rs62459096	T	G	T	G	-0.019464	0.0214995	0.070424	0.062	FALSE	FALSE	FALSE	ieu-b-5100	7	44268127	0.0188	161405	0.2542	Schizophrenia || id:ieu-b-5100	Schizophrenia	Schizophrenia || ||	TRUE	igd	7	456380	7.49998e-06	44268127	0.00434523	ukb-b-5620	|| id:ukb-b-5620	TRUE	reported	igd	2	TRUE
rs6658422	T	C	T	C	0.0251706	0.00800193	0.041642	0.061	FALSE	FALSE	FALSE	ieu-b-5100	1	199192368	0.0161	161405	0.6215	Schizophrenia || id:ieu-b-5100	Schizophrenia	Schizophrenia || ||	TRUE	igd	1	456380	6.80002e-07	199192368	0.0050679	ukb-b-5620	|| id:ukb-b-5620	TRUE	reported	igd	2	TRUE
rs6720452	G	T	G	T	-0.0105733	-0.001998	0.246861	0.21	FALSE	FALSE	FALSE	ieu-b-5100	2	164948529	0.0098	161405	0.8357	Schizophrenia || id:ieu-b-5100	Schizophrenia	Schizophrenia || ||	TRUE	igd	2	456380	7.69999e-06	164948529	0.0023642	ukb-b-5620	|| id:ukb-b-5620	TRUE	reported	igd	2	TRUE
rs6724825	A	G	A	G	0.0103354	-0.0028958	0.269765	0.306	FALSE	FALSE	FALSE	ieu-b-5100	2	158902081	0.0086	161405	0.733599	Schizophrenia || id:ieu-b-5100	Schizophrenia	Schizophrenia || ||	TRUE	igd	2	456380	6.80002e-06	158902081	0.00229616	ukb-b-5620	|| id:ukb-b-5620	TRUE	reported	igd	2	TRUE
rs6749467	A	G	A	G	-0.0100746	-0.0103958	0.46467	0.531	FALSE	FALSE	FALSE	ieu-b-5100	2	343517	0.0083	161405	0.2124	Schizophrenia || id:ieu-b-5100	Schizophrenia	Schizophrenia || ||	TRUE	igd	2	456380	1e-06	343517	0.00205938	ukb-b-5620	|| id:ukb-b-5620	TRUE	reported	igd	2	TRUE
rs6809736	A	G	A	G	0.0153199	0.0198048	0.888907	0.88	FALSE	FALSE	FALSE	ieu-b-5100	3	117332915	0.0123	161405	0.1074	Schizophrenia || id:ieu-b-5100	Schizophrenia	Schizophrenia || ||	TRUE	igd	3	456380	2.90001e-06	117332915	0.00327366	ukb-b-5620	|| id:ukb-b-5620	TRUE	reported	igd	2	TRUE
rs6954825	C	T	C	T	0.0141444	0.0101008	0.158973	0.16	FALSE	FALSE	FALSE	ieu-b-5100	7	101207035	0.0117	134042	0.3862	Schizophrenia || id:ieu-b-5100	Schizophrenia	Schizophrenia || ||	TRUE	igd	7	456380	3.29997e-07	101207035	0.00277198	ukb-b-5620	|| id:ukb-b-5620	TRUE	reported	igd	2	TRUE
rs6960011	G	A	G	A	-0.01113	-0.011296	0.340039	0.299	FALSE	FALSE	FALSE	ieu-b-5100	7	90302199	0.0088	161405	0.1982	Schizophrenia || id:ieu-b-5100	Schizophrenia	Schizophrenia || ||	TRUE	igd	7	456380	2.19999e-07	90302199	0.00214663	ukb-b-5620	|| id:ukb-b-5620	TRUE	reported	igd	2	TRUE
rs6968423	A	G	A	G	0.0106568	-0.0160013	0.754993	0.737	FALSE	FALSE	FALSE	ieu-b-5100	7	88667859	0.0087	161405	0.0666807	Schizophrenia || id:ieu-b-5100	Schizophrenia	Schizophrenia || ||	TRUE	igd	7	456380	6.29999e-06	88667859	0.00235893	ukb-b-5620	|| id:ukb-b-5620	TRUE	reported	igd	2	TRUE
rs714020	T	C	T	C	0.0114117	-0.00669752	0.230477	0.194	FALSE	FALSE	FALSE	ieu-b-5100	22	40493860	0.01	161405	0.5057	Schizophrenia || id:ieu-b-5100	Schizophrenia	Schizophrenia || ||	TRUE	igd	22	456380	2.39999e-06	40493860	0.00241832	ukb-b-5620	|| id:ukb-b-5620	TRUE	reported	igd	2	TRUE
rs7225402	C	T	C	T	-0.0239391	-0.00169856	0.058308	0.064	FALSE	FALSE	FALSE	ieu-b-5100	17	63379906	0.0162	161405	0.9176	Schizophrenia || id:ieu-b-5100	Schizophrenia	Schizophrenia || ||	TRUE	igd	17	456380	3.09999e-08	63379906	0.0043264	ukb-b-5620	|| id:ukb-b-5620	TRUE	reported	igd	2	TRUE
rs72633596	C	G	C	G	-0.0107568	-0.0103958	0.225247	0.193	FALSE	TRUE	FALSE	ieu-b-5100	8	35225501	0.0101	161405	0.3044	Schizophrenia || id:ieu-b-5100	Schizophrenia	Schizophrenia || ||	TRUE	igd	8	456380	9.09997e-06	35225501	0.0024247	ukb-b-5620	|| id:ukb-b-5620	TRUE	reported	igd	2	TRUE
rs72641600	T	G	T	G	-0.0116118	-0.0172012	0.183986	0.17	FALSE	FALSE	FALSE	ieu-b-5100	8	40722869	0.0104	161405	0.099291	Schizophrenia || id:ieu-b-5100	Schizophrenia	Schizophrenia || ||	TRUE	igd	8	456380	9.40005e-06	40722869	0.00262126	ukb-b-5620	|| id:ukb-b-5620	TRUE	reported	igd	2	TRUE
rs72655898	G	A	G	A	-0.0109941	-0.0010994	0.286147	0.243	FALSE	FALSE	FALSE	ieu-b-5100	13	112082676	0.0096	161405	0.9084	Schizophrenia || id:ieu-b-5100	Schizophrenia	Schizophrenia || ||	TRUE	igd	13	456380	1.2e-06	112082676	0.00226274	ukb-b-5620	|| id:ukb-b-5620	TRUE	reported	igd	2	TRUE
rs72795429	T	C	T	C	-0.028096	0.0530949	0.029919	0.026	FALSE	FALSE	FALSE	ieu-b-5100	16	84606181	0.0276	131731	0.0541602	Schizophrenia || id:ieu-b-5100	Schizophrenia	Schizophrenia || ||	TRUE	igd	16	456380	2.39999e-06	84606181	0.0059542	ukb-b-5620	|| id:ukb-b-5620	TRUE	reported	igd	2	TRUE
rs72839513	A	G	A	G	0.0185982	-0.0228959	0.062553	0.063	FALSE	FALSE	FALSE	ieu-b-5100	2	69185181	0.018	132665	0.2036	Schizophrenia || id:ieu-b-5100	Schizophrenia	Schizophrenia || ||	TRUE	igd	2	456380	9.40005e-06	69185181	0.00419722	ukb-b-5620	|| id:ukb-b-5620	TRUE	reported	igd	2	TRUE
rs73072692	T	C	T	C	0.0116797	0.00589736	0.236944	0.212	FALSE	FALSE	FALSE	ieu-b-5100	3	44568713	0.0102	161405	0.5629	Schizophrenia || id:ieu-b-5100	Schizophrenia	Schizophrenia || ||	TRUE	igd	3	456380	1.40001e-06	44568713	0.00241951	ukb-b-5620	|| id:ukb-b-5620	TRUE	reported	igd	2	TRUE
rs73151438	A	C	A	C	0.0206178	-0.0165031	0.090325	0.082	FALSE	FALSE	FALSE	ieu-b-5100	2	7961427	0.0205	161405	0.4189	Schizophrenia || id:ieu-b-5100	Schizophrenia	Schizophrenia || ||	TRUE	igd	2	456380	9.90011e-06	7961427	0.00466432	ukb-b-5620	|| id:ukb-b-5620	TRUE	reported	igd	2	TRUE
rs73178577	A	C	A	C	0.0175685	0.0153979	0.082709	0.075	FALSE	FALSE	FALSE	ieu-b-5100	5	88897469	0.0162	141632	0.3433	Schizophrenia || id:ieu-b-5100	Schizophrenia	Schizophrenia || ||	TRUE	igd	5	456380	2.1e-06	88897469	0.00370016	ukb-b-5620	|| id:ukb-b-5620	TRUE	reported	igd	2	TRUE
rs73210925	G	C	G	C	0.0372807	-0.00229736	0.016457	0.02	FALSE	TRUE	FALSE	ieu-b-5100	12	114450004	0.0314	131790	0.9404	Schizophrenia || id:ieu-b-5100	Schizophrenia	Schizophrenia || ||	TRUE	igd	12	456380	5.19996e-06	114450004	0.00817828	ukb-b-5620	|| id:ukb-b-5620	TRUE	reported	igd	2	TRUE
rs73654344	C	G	C	G	0.0297233	0.0380965	0.026943	0.028	FALSE	TRUE	FALSE	ieu-b-5100	9	23673825	0.0265	145931	0.1505	Schizophrenia || id:ieu-b-5100	Schizophrenia	Schizophrenia || ||	TRUE	igd	9	456380	2.59998e-06	23673825	0.00632838	ukb-b-5620	|| id:ukb-b-5620	TRUE	reported	igd	2	TRUE
rs74818319	A	G	A	G	0.0395999	-0.0333961	0.015622	0.017	FALSE	FALSE	FALSE	ieu-b-5100	17	11146897	0.0435	121580	0.4422	Schizophrenia || id:ieu-b-5100	Schizophrenia	Schizophrenia || ||	TRUE	igd	17	456380	7.90005e-06	11146897	0.00886521	ukb-b-5620	|| id:ukb-b-5620	TRUE	reported	igd	2	TRUE
rs75801541	A	G	A	G	-0.0210842	-0.0295976	0.053136	0.047	FALSE	FALSE	FALSE	ieu-b-5100	15	88962939	0.0221	150633	0.1808	Schizophrenia || id:ieu-b-5100	Schizophrenia	Schizophrenia || ||	TRUE	igd	15	456380	3.09999e-06	88962939	0.00452252	ukb-b-5620	|| id:ukb-b-5620	TRUE	reported	igd	2	TRUE
rs76682037	G	A	G	A	-0.0494384	0.0255024	0.010694	0.013	FALSE	FALSE	FALSE	ieu-b-5100	5	28296918	0.0485	96694	0.5989	Schizophrenia || id:ieu-b-5100	Schizophrenia	Schizophrenia || ||	TRUE	igd	5	456380	5.19996e-07	28296918	0.00985331	ukb-b-5620	|| id:ukb-b-5620	TRUE	reported	igd	2	TRUE
rs7687973	C	T	C	T	0.0108386	0.0114048	0.228321	0.308	FALSE	FALSE	FALSE	ieu-b-5100	4	81139104	0.0089	161405	0.2003	Schizophrenia || id:ieu-b-5100	Schizophrenia	Schizophrenia || ||	TRUE	igd	4	456380	7.79992e-06	81139104	0.00242439	ukb-b-5620	|| id:ukb-b-5620	TRUE	reported	igd	2	TRUE
rs77036000	A	T	A	T	-0.0210034	-0.0338989	0.052205	0.048	FALSE	TRUE	FALSE	ieu-b-5100	5	30880271	0.0202	134042	0.0933297	Schizophrenia || id:ieu-b-5100	Schizophrenia	Schizophrenia || ||	TRUE	igd	5	456380	4.79999e-06	30880271	0.00459436	ukb-b-5620	|| id:ukb-b-5620	TRUE	reported	igd	2	TRUE
rs77205736	T	C	T	C	0.0153468	0.00190181	0.274855	0.261	FALSE	FALSE	FALSE	ieu-b-5100	8	10153460	0.0097	134042	0.8482	Schizophrenia || id:ieu-b-5100	Schizophrenia	Schizophrenia || ||	TRUE	igd	8	456380	1.50003e-11	10153460	0.00227461	ukb-b-5620	|| id:ukb-b-5620	TRUE	reported	igd	2	TRUE
rs7760633	T	C	T	C	-0.00990868	-0.0138043	0.370453	0.365	FALSE	FALSE	FALSE	ieu-b-5100	6	87297558	0.0081	161405	0.0867601	Schizophrenia || id:ieu-b-5100	Schizophrenia	Schizophrenia || ||	TRUE	igd	6	456380	2.99999e-06	87297558	0.00212197	ukb-b-5620	|| id:ukb-b-5620	TRUE	reported	igd	2	TRUE
rs78387400	A	G	A	G	0.0280665	0.0343016	0.031972	0.033	FALSE	FALSE	FALSE	ieu-b-5100	16	54206097	0.0223	161405	0.1244	Schizophrenia || id:ieu-b-5100	Schizophrenia	Schizophrenia || ||	TRUE	igd	16	456380	1.29999e-06	54206097	0.00580609	ukb-b-5620	|| id:ukb-b-5620	TRUE	reported	igd	2	TRUE
rs78887867	A	G	A	G	-0.0197191	-0.0154008	0.064493	0.056	FALSE	FALSE	FALSE	ieu-b-5100	12	111451763	0.0198	161405	0.4358	Schizophrenia || id:ieu-b-5100	Schizophrenia	Schizophrenia || ||	TRUE	igd	12	456380	5.39995e-06	111451763	0.00433428	ukb-b-5620	|| id:ukb-b-5620	TRUE	reported	igd	2	TRUE
rs78963288	G	A	G	A	-0.0245316	0.0272993	0.048847	0.046	FALSE	FALSE	FALSE	ieu-b-5100	3	186048008	0.0228	161405	0.2311	Schizophrenia || id:ieu-b-5100	Schizophrenia	Schizophrenia || ||	TRUE	igd	3	456380	1.2e-06	186048008	0.00505263	ukb-b-5620	|| id:ukb-b-5620	TRUE	reported	igd	2	TRUE
rs79256827	A	G	A	G	-0.0282357	0.0130954	0.028157	0.029	FALSE	FALSE	FALSE	ieu-b-5100	5	89860983	0.026	133072	0.6126	Schizophrenia || id:ieu-b-5100	Schizophrenia	Schizophrenia || ||	TRUE	igd	5	456380	5.19996e-06	89860983	0.00619728	ukb-b-5620	|| id:ukb-b-5620	TRUE	reported	igd	2	TRUE
rs79475047	C	T	C	T	0.0345471	0.0398017	0.027316	0.022	FALSE	FALSE	FALSE	ieu-b-5100	6	20992197	0.0312	127680	0.2025	Schizophrenia || id:ieu-b-5100	Schizophrenia	Schizophrenia || ||	TRUE	igd	6	456380	2.69998e-08	20992197	0.00621341	ukb-b-5620	|| id:ukb-b-5620	TRUE	reported	igd	2	TRUE
rs79736429	C	T	C	T	0.0445434	-0.0071047	0.012112	0.014	FALSE	FALSE	FALSE	ieu-b-5100	1	146749428	0.044	105486	0.8713	Schizophrenia || id:ieu-b-5100	Schizophrenia	Schizophrenia || ||	TRUE	igd	1	456380	2.99999e-06	146749428	0.0095417	ukb-b-5620	|| id:ukb-b-5620	TRUE	reported	igd	2	TRUE
rs80328314	G	T	G	T	0.0275315	0.0310986	0.030399	0.027	FALSE	FALSE	FALSE	ieu-b-5100	7	27294874	0.0294	128157	0.2906	Schizophrenia || id:ieu-b-5100	Schizophrenia	Schizophrenia || ||	TRUE	igd	7	456380	7.00003e-06	27294874	0.00612578	ukb-b-5620	|| id:ukb-b-5620	TRUE	reported	igd	2	TRUE
rs8106	G	A	G	A	-0.0177921	-0.014997	0.074308	0.061	FALSE	FALSE	FALSE	ieu-b-5100	2	176043097	0.0191	158512	0.4318	Schizophrenia || id:ieu-b-5100	Schizophrenia	Schizophrenia || ||	TRUE	igd	2	456380	4.09996e-06	176043097	0.00386409	ukb-b-5620	|| id:ukb-b-5620	TRUE	reported	igd	2	TRUE
rs844729	A	G	A	G	-0.0109996	-0.0364958	0.297535	0.248	FALSE	FALSE	FALSE	ieu-b-5100	7	71506696	0.0093	161405	9.33792e-05	Schizophrenia || id:ieu-b-5100	Schizophrenia	Schizophrenia || ||	TRUE	igd	7	456380	7.79992e-07	71506696	0.00222595	ukb-b-5620	|| id:ukb-b-5620	TRUE	reported	igd	2	TRUE
rs9301887	T	C	T	C	0.0108146	0.00040008	0.252533	0.245	FALSE	FALSE	FALSE	ieu-b-5100	13	94151937	0.0091	161405	0.9665	Schizophrenia || id:ieu-b-5100	Schizophrenia	Schizophrenia || ||	TRUE	igd	13	456380	4e-06	94151937	0.00234411	ukb-b-5620	|| id:ukb-b-5620	TRUE	reported	igd	2	TRUE
rs9518163	G	A	G	A	0.0101097	0.0157026	0.27662	0.245	FALSE	FALSE	FALSE	ieu-b-5100	13	88362635	0.0094	161405	0.0950999	Schizophrenia || id:ieu-b-5100	Schizophrenia	Schizophrenia || ||	TRUE	igd	13	456380	8.50002e-06	88362635	0.00227115	ukb-b-5620	|| id:ukb-b-5620	TRUE	reported	igd	2	TRUE
rs962572	C	T	C	T	0.0143694	-0.0172012	0.109386	0.169	FALSE	FALSE	FALSE	ieu-b-5100	17	70755668	0.0109	161405	0.113	Schizophrenia || id:ieu-b-5100	Schizophrenia	Schizophrenia || ||	TRUE	igd	17	456380	9.90011e-06	70755668	0.00325188	ukb-b-5620	|| id:ukb-b-5620	TRUE	reported	igd	2	TRUE
rs974801	G	A	G	A	0.0108827	0.0230025	0.364613	0.423	FALSE	FALSE	FALSE	ieu-b-5100	4	106071064	0.0079	161405	0.00358402	Schizophrenia || id:ieu-b-5100	Schizophrenia	Schizophrenia || ||	TRUE	igd	4	456380	2.39999e-07	106071064	0.00210749	ukb-b-5620	|| id:ukb-b-5620	TRUE	reported	igd	2	TRUE

## Sheet: ukb-b-5620 vs ieu-b-5099
SNP	effect_allele.exposure	other_allele.exposure	effect_allele.outcome	other_allele.outcome	beta.exposure	beta.outcome	eaf.exposure	eaf.outcome	remove	palindromic	ambiguous	id.outcome	chr	pos	se.outcome	samplesize.outcome	pval.outcome	outcome	originalname.outcome	outcome.deprecated	mr_keep.outcome	data_source.outcome	chr.exposure	samplesize.exposure	pval.exposure	pos.exposure	se.exposure	id.exposure	exposure	mr_keep.exposure	pval_origin.exposure	data_source.exposure	action	mr_keep
rs10088346	T	C	T	C	0.0118517	-0.00430074	0.221333	0.264	FALSE	FALSE	FALSE	ieu-b-5099	8	54037934	0.0084	175799	0.6086	Schizophrenia || id:ieu-b-5099	Schizophrenia	Schizophrenia || ||	TRUE	igd	8	456380	1.2e-06	54037934	0.00244335	ukb-b-5620	|| id:ukb-b-5620	TRUE	reported	igd	2	TRUE
rs10143711	A	G	A	G	-0.0126934	-0.00390238	0.153956	0.136	FALSE	FALSE	FALSE	ieu-b-5099	14	34250869	0.0115	175799	0.7334	Schizophrenia || id:ieu-b-5099	Schizophrenia	Schizophrenia || ||	TRUE	igd	14	456380	6.90001e-06	34250869	0.0028224	ukb-b-5620	|| id:ukb-b-5620	TRUE	reported	igd	2	TRUE
rs10498638	C	T	C	T	0.0131428	-0.0312952	0.188308	0.17	FALSE	FALSE	FALSE	ieu-b-5099	14	93934435	0.0113	175799	0.00553401	Schizophrenia || id:ieu-b-5099	Schizophrenia	Schizophrenia || ||	TRUE	igd	14	456380	5.1e-07	93934435	0.00261639	ukb-b-5620	|| id:ukb-b-5620	TRUE	reported	igd	2	TRUE
rs10512199	C	G	C	G	0.022262	0.0428031	0.048679	0.047	FALSE	TRUE	FALSE	ieu-b-5099	9	93197125	0.0172	175799	0.01299	Schizophrenia || id:ieu-b-5099	Schizophrenia	Schizophrenia || ||	TRUE	igd	9	456380	2.59998e-06	93197125	0.00473272	ukb-b-5620	|| id:ukb-b-5620	TRUE	reported	igd	2	TRUE
rs10763652	T	C	T	C	0.00941187	-0.00459941	0.397767	0.48	FALSE	FALSE	FALSE	ieu-b-5099	10	28501575	0.0081	175799	0.5682	Schizophrenia || id:ieu-b-5099	Schizophrenia	Schizophrenia || ||	TRUE	igd	10	456380	6.69993e-06	28501575	0.00209041	ukb-b-5620	|| id:ukb-b-5620	TRUE	reported	igd	2	TRUE
rs10852602	A	C	A	C	0.0130767	0.0103029	0.16794	0.183	FALSE	FALSE	FALSE	ieu-b-5099	16	49762462	0.0098	175799	0.2953	Schizophrenia || id:ieu-b-5099	Schizophrenia	Schizophrenia || ||	TRUE	igd	16	456380	1.40001e-06	49762462	0.00270977	ukb-b-5620	|| id:ukb-b-5620	TRUE	reported	igd	2	TRUE
rs10946899	A	T	A	T	-0.0120644	-0.0530003	0.255785	0.2	FALSE	TRUE	FALSE	ieu-b-5099	6	27023694	0.0095	175799	2.33002e-08	Schizophrenia || id:ieu-b-5099	Schizophrenia	Schizophrenia || ||	TRUE	igd	6	456380	2.1e-07	27023694	0.00232276	ukb-b-5620	|| id:ukb-b-5620	TRUE	reported	igd	2	TRUE
rs10983735	A	G	A	G	0.015746	0.0156011	0.154461	0.16	FALSE	FALSE	FALSE	ieu-b-5099	9	120416066	0.0099	175799	0.1151	Schizophrenia || id:ieu-b-5099	Schizophrenia	Schizophrenia || ||	TRUE	igd	9	456380	2.1e-08	120416066	0.00281011	ukb-b-5620	|| id:ukb-b-5620	TRUE	reported	igd	2	TRUE
rs11038709	T	C	T	C	-0.010058	-0.0311982	0.713563	0.611	FALSE	FALSE	FALSE	ieu-b-5099	11	45934117	0.0083	175799	0.000178599	Schizophrenia || id:ieu-b-5099	Schizophrenia	Schizophrenia || ||	TRUE	igd	11	456380	7.59994e-06	45934117	0.00224689	ukb-b-5620	|| id:ukb-b-5620	TRUE	reported	igd	2	TRUE
rs112429058	G	A	G	A	0.0260207	0.0313049	0.038211	0.035	FALSE	FALSE	FALSE	ieu-b-5099	1	153727917	0.0232	165729	0.1781	Schizophrenia || id:ieu-b-5099	Schizophrenia	Schizophrenia || ||	TRUE	igd	1	456380	9.49992e-07	153727917	0.00530787	ukb-b-5620	|| id:ukb-b-5620	TRUE	reported	igd	2	TRUE
rs114026032	A	G	A	G	-0.0312777	-0.0608034	0.025544	0.023	FALSE	FALSE	FALSE	ieu-b-5099	5	14740956	0.0297	165729	0.0409298	Schizophrenia || id:ieu-b-5099	Schizophrenia	Schizophrenia || ||	TRUE	igd	5	456380	1.40001e-06	14740956	0.00648175	ukb-b-5620	|| id:ukb-b-5620	TRUE	reported	igd	2	TRUE
rs114856531	T	C	T	C	-0.0406357	-0.045002	0.013697	0.014	FALSE	FALSE	FALSE	ieu-b-5099	4	183954806	0.0435	161405	0.3009	Schizophrenia || id:ieu-b-5099	Schizophrenia	Schizophrenia || ||	TRUE	igd	4	456380	3.79997e-06	183954806	0.00879036	ukb-b-5620	|| id:ukb-b-5620	TRUE	reported	igd	2	TRUE
rs1152986	T	C	T	C	0.00962817	0.0105959	0.631267	0.583	FALSE	FALSE	FALSE	ieu-b-5099	1	20818935	0.0077	175799	0.1668	Schizophrenia || id:ieu-b-5099	Schizophrenia	Schizophrenia || ||	TRUE	igd	1	456380	5.30005e-06	20818935	0.00211549	ukb-b-5620	|| id:ukb-b-5620	TRUE	reported	igd	2	TRUE
rs11600880	G	A	G	A	0.0271669	0.0423023	0.029153	0.038	FALSE	FALSE	FALSE	ieu-b-5099	11	91132095	0.02	175799	0.0341704	Schizophrenia || id:ieu-b-5099	Schizophrenia	Schizophrenia || ||	TRUE	igd	11	456380	7.49998e-06	91132095	0.00606432	ukb-b-5620	|| id:ukb-b-5620	TRUE	reported	igd	2	TRUE
rs11609798	C	G	C	G	-0.0100209	-0.0389034	0.41241	0.425	FALSE	TRUE	TRUE	ieu-b-5099	12	123409694	0.008	175799	1.13099e-06	Schizophrenia || id:ieu-b-5099	Schizophrenia	Schizophrenia || ||	TRUE	igd	12	456380	1.29999e-06	123409694	0.00206913	ukb-b-5620	|| id:ukb-b-5620	TRUE	reported	igd	2	FALSE
rs1161257	A	G	A	G	0.00929855	-0.0018982	0.546935	0.545	FALSE	FALSE	FALSE	ieu-b-5099	5	99129327	0.0075	175799	0.8021	Schizophrenia || id:ieu-b-5099	Schizophrenia	Schizophrenia || ||	TRUE	igd	5	456380	5e-06	99129327	0.00203614	ukb-b-5620	|| id:ukb-b-5620	TRUE	reported	igd	2	TRUE
rs11615526	A	G	A	G	-0.0109609	0.0131967	0.219843	0.203	FALSE	FALSE	FALSE	ieu-b-5099	12	62216026	0.0094	175799	0.1615	Schizophrenia || id:ieu-b-5099	Schizophrenia	Schizophrenia || ||	TRUE	igd	12	456380	7.59994e-06	62216026	0.00244914	ukb-b-5620	|| id:ukb-b-5620	TRUE	reported	igd	2	TRUE
rs116289821	A	G	A	G	-0.0337732	-0.0107025	0.022548	0.02	FALSE	FALSE	FALSE	ieu-b-5099	4	145126412	0.0342	161405	0.7543	Schizophrenia || id:ieu-b-5099	Schizophrenia	Schizophrenia || ||	TRUE	igd	4	456380	9.20005e-07	145126412	0.00688216	ukb-b-5620	|| id:ukb-b-5620	TRUE	reported	igd	2	TRUE
rs11682045	A	G	A	G	-0.00964279	0.00930314	0.61266	0.619	FALSE	FALSE	FALSE	ieu-b-5099	2	709093	0.0078	175799	0.2309	Schizophrenia || id:ieu-b-5099	Schizophrenia	Schizophrenia || ||	TRUE	igd	2	456380	4e-06	709093	0.0020901	ukb-b-5620	|| id:ukb-b-5620	TRUE	reported	igd	2	TRUE
rs11699399	T	C	T	C	-0.0116702	-0.0243023	0.19019	0.175	FALSE	FALSE	FALSE	ieu-b-5099	20	30466891	0.0108	175799	0.0243501	Schizophrenia || id:ieu-b-5099	Schizophrenia	Schizophrenia || ||	TRUE	igd	20	456380	6.80002e-06	30466891	0.002594	ukb-b-5620	|| id:ukb-b-5620	TRUE	reported	igd	2	TRUE
rs11852894	T	C	T	C	0.0183399	-0.00179838	0.067582	0.092	FALSE	FALSE	FALSE	ieu-b-5099	15	97281162	0.0135	175799	0.8919	Schizophrenia || id:ieu-b-5099	Schizophrenia	Schizophrenia || ||	TRUE	igd	15	456380	6.49995e-06	97281162	0.00406789	ukb-b-5620	|| id:ukb-b-5620	TRUE	reported	igd	2	TRUE
rs1203682	C	G	C	G	-0.0117549	0.00670241	0.23116	0.22	FALSE	TRUE	FALSE	ieu-b-5099	1	14080682	0.009	175799	0.4551	Schizophrenia || id:ieu-b-5099	Schizophrenia	Schizophrenia || ||	TRUE	igd	1	456380	9.90011e-07	14080682	0.00240226	ukb-b-5620	|| id:ukb-b-5620	TRUE	reported	igd	2	TRUE
rs12125927	A	G	A	G	-0.0183203	0.00470103	0.080556	0.062	FALSE	FALSE	FALSE	ieu-b-5099	1	104043185	0.018	175799	0.7961	Schizophrenia || id:ieu-b-5099	Schizophrenia	Schizophrenia || ||	TRUE	igd	1	456380	2.5e-06	104043185	0.00389047	ukb-b-5620	|| id:ukb-b-5620	TRUE	reported	igd	2	TRUE
rs12143583	G	C	G	C	-0.0121229	0.0105959	0.186778	0.181	FALSE	TRUE	FALSE	ieu-b-5099	1	73998147	0.0105	175799	0.3104	Schizophrenia || id:ieu-b-5099	Schizophrenia	Schizophrenia || ||	TRUE	igd	1	456380	3.2e-06	73998147	0.00260462	ukb-b-5620	|| id:ukb-b-5620	TRUE	reported	igd	2	TRUE
rs1217106	G	A	G	A	0.0128017	0.0408012	0.782419	0.821	FALSE	FALSE	FALSE	ieu-b-5099	8	64567670	0.01	175799	4.64002e-05	Schizophrenia || id:ieu-b-5099	Schizophrenia	Schizophrenia || ||	TRUE	igd	8	456380	2.30001e-07	64567670	0.00247521	ukb-b-5620	|| id:ukb-b-5620	TRUE	reported	igd	2	TRUE
rs12203592	T	C	T	C	0.0186886	-0.00580313	0.219436	0.128	FALSE	FALSE	FALSE	ieu-b-5099	6	396321	0.0128	175799	0.6495	Schizophrenia || id:ieu-b-5099	Schizophrenia	Schizophrenia || ||	TRUE	igd	6	456380	9.8992e-15	396321	0.00241421	ukb-b-5620	|| id:ukb-b-5620	TRUE	reported	igd	2	TRUE
rs12403993	T	G	T	G	-0.013068	-0.00970278	0.139209	0.129	FALSE	FALSE	FALSE	ieu-b-5099	1	101673998	0.0112	175799	0.3884	Schizophrenia || id:ieu-b-5099	Schizophrenia	Schizophrenia || ||	TRUE	igd	1	456380	8.09991e-06	101673998	0.00292877	ukb-b-5620	|| id:ukb-b-5620	TRUE	reported	igd	2	TRUE
rs12467609	T	C	T	C	-0.00949566	-0.00770028	0.650685	0.623	FALSE	FALSE	FALSE	ieu-b-5099	2	135143287	0.0076	175799	0.3123	Schizophrenia || id:ieu-b-5099	Schizophrenia	Schizophrenia || ||	TRUE	igd	2	456380	7.49998e-06	135143287	0.00211965	ukb-b-5620	|| id:ukb-b-5620	TRUE	reported	igd	2	TRUE
rs12541555	A	C	A	C	-0.0110855	-0.0207042	0.225097	0.277	FALSE	FALSE	FALSE	ieu-b-5099	8	14519517	0.0085	175799	0.01501	Schizophrenia || id:ieu-b-5099	Schizophrenia	Schizophrenia || ||	TRUE	igd	8	456380	5.19996e-06	14519517	0.00243385	ukb-b-5620	|| id:ukb-b-5620	TRUE	reported	igd	2	TRUE
rs12954182	T	A	T	A	0.0360294	0.0214995	0.017238	0.018	FALSE	TRUE	FALSE	ieu-b-5099	18	68730464	0.0375	165729	0.5668	Schizophrenia || id:ieu-b-5099	Schizophrenia	Schizophrenia || ||	TRUE	igd	18	456380	7.59994e-06	68730464	0.00804837	ukb-b-5620	|| id:ukb-b-5620	TRUE	reported	igd	2	TRUE
rs12985777	C	T	C	T	0.0113979	0.0229002	0.762475	0.766	FALSE	FALSE	FALSE	ieu-b-5099	19	2268055	0.0093	175799	0.0138401	Schizophrenia || id:ieu-b-5099	Schizophrenia	Schizophrenia || ||	TRUE	igd	19	456380	1.7e-06	2268055	0.00238299	ukb-b-5620	|| id:ukb-b-5620	TRUE	reported	igd	2	TRUE
rs13138505	T	C	T	C	-0.00993728	0.00520351	0.292588	0.227	FALSE	FALSE	FALSE	ieu-b-5099	4	147161032	0.0095	175799	0.580399	Schizophrenia || id:ieu-b-5099	Schizophrenia	Schizophrenia || ||	TRUE	igd	4	456380	9.29994e-06	147161032	0.00224204	ukb-b-5620	|| id:ukb-b-5620	TRUE	reported	igd	2	TRUE
rs13356296	T	C	T	C	0.0324848	-0.00980181	0.020163	0.059	FALSE	FALSE	FALSE	ieu-b-5099	5	149062817	0.0161	175799	0.5439	Schizophrenia || id:ieu-b-5099	Schizophrenia	Schizophrenia || ||	TRUE	igd	5	456380	5.49997e-06	149062817	0.00714915	ukb-b-5620	|| id:ukb-b-5620	TRUE	reported	igd	2	TRUE
rs1374518	A	G	A	G	-0.00979942	0.0248974	0.414633	0.472	FALSE	FALSE	FALSE	ieu-b-5099	8	105274291	0.0075	175799	0.000875709	Schizophrenia || id:ieu-b-5099	Schizophrenia	Schizophrenia || ||	TRUE	igd	8	456380	1.89998e-06	105274291	0.00205828	ukb-b-5620	|| id:ukb-b-5620	TRUE	reported	igd	2	TRUE
rs138913064	A	G	A	G	0.0182747	0.0180011	0.072988	0.059	FALSE	FALSE	FALSE	ieu-b-5099	14	62229974	0.0167	175799	0.2817	Schizophrenia || id:ieu-b-5099	Schizophrenia	Schizophrenia || ||	TRUE	igd	14	456380	3.09999e-06	62229974	0.00391667	ukb-b-5620	|| id:ukb-b-5620	TRUE	reported	igd	2	TRUE
rs139294369	A	T	A	T	-0.0337625	-0.0009995	0.022413	0.024	FALSE	TRUE	FALSE	ieu-b-5099	7	128705730	0.0312	165729	0.9754	Schizophrenia || id:ieu-b-5099	Schizophrenia	Schizophrenia || ||	TRUE	igd	7	456380	2.1e-06	128705730	0.00711358	ukb-b-5620	|| id:ukb-b-5620	TRUE	reported	igd	2	TRUE
rs139880272	C	T	C	T	0.0386019	0.0133994	0.0164	0.017	FALSE	FALSE	FALSE	ieu-b-5099	13	36281678	0.0368	161405	0.715801	Schizophrenia || id:ieu-b-5099	Schizophrenia	Schizophrenia || ||	TRUE	igd	13	456380	5.1e-06	36281678	0.0084613	ukb-b-5620	|| id:ukb-b-5620	TRUE	reported	igd	2	TRUE
rs141080328	T	C	T	C	0.0210485	0.00559563	0.049752	0.05	FALSE	FALSE	FALSE	ieu-b-5099	14	83597644	0.0196	175799	0.7756	Schizophrenia || id:ieu-b-5099	Schizophrenia	Schizophrenia || ||	TRUE	igd	14	456380	7.49998e-06	83597644	0.00470032	ukb-b-5620	|| id:ukb-b-5620	TRUE	reported	igd	2	TRUE
rs143998384	G	A	G	A	0.0419721	0.0486967	0.014933	0.016	FALSE	FALSE	FALSE	ieu-b-5099	2	37606538	0.0364	161405	0.181	Schizophrenia || id:ieu-b-5099	Schizophrenia	Schizophrenia || ||	TRUE	igd	2	456380	1.89998e-06	37606538	0.00881195	ukb-b-5620	|| id:ukb-b-5620	TRUE	reported	igd	2	TRUE
rs1441961	C	T	C	T	-0.00953206	-0.00509699	0.430563	0.401	FALSE	FALSE	FALSE	ieu-b-5099	3	77337949	0.0077	175799	0.5051	Schizophrenia || id:ieu-b-5099	Schizophrenia	Schizophrenia || ||	TRUE	igd	3	456380	3.59998e-06	77337949	0.00205621	ukb-b-5620	|| id:ukb-b-5620	TRUE	reported	igd	2	TRUE
rs144326911	A	G	A	G	0.0362805	0.0876952	0.01783	0.02	FALSE	FALSE	FALSE	ieu-b-5099	11	112568908	0.0336	161405	0.00905503	Schizophrenia || id:ieu-b-5099	Schizophrenia	Schizophrenia || ||	TRUE	igd	11	456380	5.1e-06	112568908	0.0079587	ukb-b-5620	|| id:ukb-b-5620	TRUE	reported	igd	2	TRUE
rs148156073	T	G	T	G	-0.0347544	0.0331019	0.018039	0.02	FALSE	FALSE	FALSE	ieu-b-5099	2	37315648	0.0344	161405	0.3359	Schizophrenia || id:ieu-b-5099	Schizophrenia	Schizophrenia || ||	TRUE	igd	2	456380	8.79995e-06	37315648	0.00781735	ukb-b-5620	|| id:ukb-b-5620	TRUE	reported	igd	2	TRUE
rs148871383	G	C	G	C	-0.0419354	-0.0294034	0.014293	0.015	FALSE	TRUE	FALSE	ieu-b-5099	4	124064550	0.0477	161405	0.5376	Schizophrenia || id:ieu-b-5099	Schizophrenia	Schizophrenia || ||	TRUE	igd	4	456380	3.69999e-06	124064550	0.00906465	ukb-b-5620	|| id:ukb-b-5620	TRUE	reported	igd	2	TRUE
rs149606626	A	C	A	C	-0.0443103	-0.0308007	0.011717	0.013	FALSE	FALSE	FALSE	ieu-b-5099	2	38288737	0.0527	165729	0.558799	Schizophrenia || id:ieu-b-5099	Schizophrenia	Schizophrenia || ||	TRUE	igd	2	456380	5.1e-06	38288737	0.00971266	ukb-b-5620	|| id:ukb-b-5620	TRUE	reported	igd	2	TRUE
rs149714494	A	G	A	G	0.0375945	0.00160128	0.019226	0.019	FALSE	FALSE	FALSE	ieu-b-5099	12	54167743	0.0366	165729	0.965	Schizophrenia || id:ieu-b-5099	Schizophrenia	Schizophrenia || ||	TRUE	igd	12	456380	2.5e-06	54167743	0.00798322	ukb-b-5620	|| id:ukb-b-5620	TRUE	reported	igd	2	TRUE
rs149827261	T	G	T	G	-0.0151488	0.0102019	0.146904	0.112	FALSE	FALSE	FALSE	ieu-b-5099	11	49188527	0.019	175799	0.593	Schizophrenia || id:ieu-b-5099	Schizophrenia	Schizophrenia || ||	TRUE	igd	11	456380	2.30001e-07	49188527	0.00292706	ukb-b-5620	|| id:ukb-b-5620	TRUE	reported	igd	2	TRUE
rs1502243	A	G	A	G	-0.0113487	-0.0118989	0.241027	0.214	FALSE	FALSE	FALSE	ieu-b-5099	11	13625439	0.0092	175799	0.1972	Schizophrenia || id:ieu-b-5099	Schizophrenia	Schizophrenia || ||	TRUE	igd	11	456380	1.79999e-06	13625439	0.00237614	ukb-b-5620	|| id:ukb-b-5620	TRUE	reported	igd	2	TRUE
rs16882647	G	A	G	A	-0.0182597	-0.0101978	0.07108	0.063	FALSE	FALSE	FALSE	ieu-b-5099	5	53598709	0.0177	175799	0.5647	Schizophrenia || id:ieu-b-5099	Schizophrenia	Schizophrenia || ||	TRUE	igd	5	456380	3.59998e-06	53598709	0.00394199	ukb-b-5620	|| id:ukb-b-5620	TRUE	reported	igd	2	TRUE
rs16967167	T	C	T	C	0.0140377	0.00859685	0.121256	0.106	FALSE	FALSE	FALSE	ieu-b-5099	15	38960676	0.0124	175799	0.4881	Schizophrenia || id:ieu-b-5099	Schizophrenia	Schizophrenia || ||	TRUE	igd	15	456380	7.39997e-06	38960676	0.0031317	ukb-b-5620	|| id:ukb-b-5620	TRUE	reported	igd	2	TRUE
rs17217940	G	T	G	T	0.0162441	-0.0161981	0.087967	0.076	FALSE	FALSE	FALSE	ieu-b-5099	2	47656154	0.0147	175799	0.2691	Schizophrenia || id:ieu-b-5099	Schizophrenia	Schizophrenia || ||	TRUE	igd	2	456380	6.1e-06	47656154	0.00359249	ukb-b-5620	|| id:ukb-b-5620	TRUE	reported	igd	2	TRUE
rs17315209	G	T	G	T	-0.00936631	0.000100005	0.412603	0.326	FALSE	FALSE	FALSE	ieu-b-5099	13	23845076	0.0085	175799	0.9871	Schizophrenia || id:ieu-b-5099	Schizophrenia	Schizophrenia || ||	TRUE	igd	13	456380	5.99998e-06	23845076	0.00206911	ukb-b-5620	|| id:ukb-b-5620	TRUE	reported	igd	2	TRUE
rs1737329	G	C	G	C	0.010626	0.0486022	0.736319	0.77	FALSE	TRUE	FALSE	ieu-b-5099	6	163807748	0.0098	175799	6.86705e-07	Schizophrenia || id:ieu-b-5099	Schizophrenia	Schizophrenia || ||	TRUE	igd	6	456380	4e-06	163807748	0.00230339	ukb-b-5620	|| id:ukb-b-5620	TRUE	reported	igd	2	TRUE
rs17399470	G	T	G	T	0.0174572	0.0303974	0.084853	0.077	FALSE	FALSE	FALSE	ieu-b-5099	10	16065973	0.0158	175799	0.0540804	Schizophrenia || id:ieu-b-5099	Schizophrenia	Schizophrenia || ||	TRUE	igd	10	456380	9.49992e-06	16065973	0.00394211	ukb-b-5620	|| id:ukb-b-5620	TRUE	reported	igd	2	TRUE
rs180672921	A	G	A	G	-0.0424215	0.00130085	0.014276	0.014	FALSE	FALSE	FALSE	ieu-b-5099	5	124067496	0.0452	161405	0.977	Schizophrenia || id:ieu-b-5099	Schizophrenia	Schizophrenia || ||	TRUE	igd	5	456380	1.89998e-06	124067496	0.00890163	ukb-b-5620	|| id:ukb-b-5620	TRUE	reported	igd	2	TRUE
rs1835991	C	T	C	T	0.0254419	0.00729656	0.032099	0.045	FALSE	FALSE	FALSE	ieu-b-5099	19	22781837	0.0185	175799	0.6945	Schizophrenia || id:ieu-b-5099	Schizophrenia	Schizophrenia || ||	TRUE	igd	19	456380	9.69996e-06	22781837	0.00575235	ukb-b-5620	|| id:ukb-b-5620	TRUE	reported	igd	2	TRUE
rs186391882	T	C	T	C	-0.0303255	-0.00750179	0.026336	0.023	FALSE	FALSE	FALSE	ieu-b-5099	9	9575684	0.0324	161405	0.8169	Schizophrenia || id:ieu-b-5099	Schizophrenia	Schizophrenia || ||	TRUE	igd	9	456380	3.2e-06	9575684	0.00651061	ukb-b-5620	|| id:ukb-b-5620	TRUE	reported	igd	2	TRUE
rs2290154	C	T	C	T	0.0106317	0.0176956	0.358312	0.372	FALSE	FALSE	FALSE	ieu-b-5099	18	77211175	0.0078	175799	0.0225201	Schizophrenia || id:ieu-b-5099	Schizophrenia	Schizophrenia || ||	TRUE	igd	18	456380	5.39995e-07	77211175	0.0021209	ukb-b-5620	|| id:ukb-b-5620	TRUE	reported	igd	2	TRUE
rs2301366	A	T	A	T	-0.011193	-0.00229736	0.215468	0.214	FALSE	TRUE	FALSE	ieu-b-5099	20	43836173	0.0091	175799	0.8029	Schizophrenia || id:ieu-b-5099	Schizophrenia	Schizophrenia || ||	TRUE	igd	20	456380	5.60003e-06	43836173	0.00246509	ukb-b-5620	|| id:ukb-b-5620	TRUE	reported	igd	2	TRUE
rs2301747	G	C	G	C	0.0155359	0.0213973	0.121164	0.162	FALSE	TRUE	FALSE	ieu-b-5099	6	31371587	0.0104	175799	0.0388803	Schizophrenia || id:ieu-b-5099	Schizophrenia	Schizophrenia || ||	TRUE	igd	6	456380	5e-07	31371587	0.00308977	ukb-b-5620	|| id:ukb-b-5620	TRUE	reported	igd	2	TRUE
rs243500	C	G	C	G	0.0101712	0	0.43408	0.458	FALSE	TRUE	TRUE	ieu-b-5099	7	148439365	0.0078	175799	0.9962	Schizophrenia || id:ieu-b-5099	Schizophrenia	Schizophrenia || ||	TRUE	igd	7	456380	9.59997e-07	148439365	0.00207564	ukb-b-5620	|| id:ukb-b-5620	TRUE	reported	igd	2	FALSE
rs253543	T	C	T	C	-0.0130603	-9.9995e-05	0.185739	0.184	FALSE	FALSE	FALSE	ieu-b-5099	5	164628849	0.0096	175799	0.9947	Schizophrenia || id:ieu-b-5099	Schizophrenia	Schizophrenia || ||	TRUE	igd	5	456380	6.29999e-07	164628849	0.00262182	ukb-b-5620	|| id:ukb-b-5620	TRUE	reported	igd	2	TRUE
rs2926098	T	C	T	C	-0.0197811	0.00530404	0.081135	0.067	FALSE	FALSE	FALSE	ieu-b-5099	8	50491276	0.0165	175799	0.7456	Schizophrenia || id:ieu-b-5099	Schizophrenia	Schizophrenia || ||	TRUE	igd	8	456380	1e-07	50491276	0.00371816	ukb-b-5620	|| id:ukb-b-5620	TRUE	reported	igd	2	TRUE
rs34188292	C	G	C	G	-0.0121513	-0.0215951	0.268686	0.283	FALSE	TRUE	FALSE	ieu-b-5099	19	1238322	0.0093	175799	0.0208699	Schizophrenia || id:ieu-b-5099	Schizophrenia	Schizophrenia || ||	TRUE	igd	19	456380	1.2e-07	1238322	0.00229275	ukb-b-5620	|| id:ukb-b-5620	TRUE	reported	igd	2	TRUE
rs34287580	G	T	G	T	-0.0156316	-0.0385955	0.095547	0.091	FALSE	FALSE	FALSE	ieu-b-5099	2	58325645	0.0131	175799	0.00332598	Schizophrenia || id:ieu-b-5099	Schizophrenia	Schizophrenia || ||	TRUE	igd	2	456380	5.99998e-06	58325645	0.0034522	ukb-b-5620	|| id:ukb-b-5620	TRUE	reported	igd	2	TRUE
rs34623735	T	C	T	C	0.0128495	-0.00669752	0.33449	0.371	FALSE	FALSE	FALSE	ieu-b-5099	10	129281256	0.0078	175799	0.3893	Schizophrenia || id:ieu-b-5099	Schizophrenia	Schizophrenia || ||	TRUE	igd	10	456380	2.80001e-09	129281256	0.00216261	ukb-b-5620	|| id:ukb-b-5620	TRUE	reported	igd	2	TRUE
rs35544454	T	A	T	A	-0.0134816	0.0193969	0.181817	0.176	FALSE	TRUE	FALSE	ieu-b-5099	2	213266003	0.0108	175799	0.0722703	Schizophrenia || id:ieu-b-5099	Schizophrenia	Schizophrenia || ||	TRUE	igd	2	456380	3.29997e-07	213266003	0.0026419	ukb-b-5620	|| id:ukb-b-5620	TRUE	reported	igd	2	TRUE
rs35675286	A	G	A	G	0.0304943	-0.0399032	0.028369	0.029	FALSE	FALSE	FALSE	ieu-b-5099	4	65273190	0.0286	165729	0.163	Schizophrenia || id:ieu-b-5099	Schizophrenia	Schizophrenia || ||	TRUE	igd	4	456380	2.30001e-06	65273190	0.00645552	ukb-b-5620	|| id:ukb-b-5620	TRUE	reported	igd	2	TRUE
rs35695082	C	T	C	T	0.0128502	-0.00279609	0.161343	0.134	FALSE	FALSE	FALSE	ieu-b-5099	16	30792389	0.0117	175799	0.809	Schizophrenia || id:ieu-b-5099	Schizophrenia	Schizophrenia || ||	TRUE	igd	16	456380	3.2e-06	30792389	0.00276044	ukb-b-5620	|| id:ukb-b-5620	TRUE	reported	igd	2	TRUE
rs35712959	G	C	G	C	0.0142305	-0.00169856	0.129192	0.114	FALSE	TRUE	FALSE	ieu-b-5099	3	39734691	0.0122	175799	0.8914	Schizophrenia || id:ieu-b-5099	Schizophrenia	Schizophrenia || ||	TRUE	igd	3	456380	2.80001e-06	39734691	0.00303622	ukb-b-5620	|| id:ukb-b-5620	TRUE	reported	igd	2	TRUE
rs35731545	T	C	T	C	-0.0401637	0.00589736	0.018156	0.021	FALSE	FALSE	FALSE	ieu-b-5099	15	67550725	0.0325	161405	0.856	Schizophrenia || id:ieu-b-5099	Schizophrenia	Schizophrenia || ||	TRUE	igd	15	456380	2.59998e-07	67550725	0.00779373	ukb-b-5620	|| id:ukb-b-5620	TRUE	reported	igd	2	TRUE
rs35745455	G	A	G	A	-0.00999258	0.010505	0.50472	0.425	FALSE	FALSE	FALSE	ieu-b-5099	7	5824100	0.0079	175799	0.1874	Schizophrenia || id:ieu-b-5099	Schizophrenia	Schizophrenia || ||	TRUE	igd	7	456380	8.19993e-07	5824100	0.00202641	ukb-b-5620	|| id:ukb-b-5620	TRUE	reported	igd	2	TRUE
rs3991894	T	C	T	C	-0.0144987	-0.001998	0.136914	0.117	FALSE	FALSE	FALSE	ieu-b-5099	20	23010155	0.0124	175799	0.869	Schizophrenia || id:ieu-b-5099	Schizophrenia	Schizophrenia || ||	TRUE	igd	20	456380	1.2e-06	23010155	0.00298937	ukb-b-5620	|| id:ukb-b-5620	TRUE	reported	igd	2	TRUE
rs4105558	G	C	G	C	-0.0116353	-0.0190965	0.314508	0.255	FALSE	TRUE	FALSE	ieu-b-5099	12	24228132	0.0088	175799	0.0293197	Schizophrenia || id:ieu-b-5099	Schizophrenia	Schizophrenia || ||	TRUE	igd	12	456380	1e-07	24228132	0.00218701	ukb-b-5620	|| id:ukb-b-5620	TRUE	reported	igd	2	TRUE
rs41325844	C	T	C	T	-0.0115205	-0.0177024	0.217926	0.166	FALSE	FALSE	FALSE	ieu-b-5099	11	57891197	0.0102	175799	0.0822697	Schizophrenia || id:ieu-b-5099	Schizophrenia	Schizophrenia || ||	TRUE	igd	11	456380	3.09999e-06	57891197	0.0024716	ukb-b-5620	|| id:ukb-b-5620	TRUE	reported	igd	2	TRUE
rs4368946	C	T	C	T	0.0199495	-0.00970278	0.062785	0.079	FALSE	FALSE	FALSE	ieu-b-5099	8	98428688	0.0135	175799	0.472	Schizophrenia || id:ieu-b-5099	Schizophrenia	Schizophrenia || ||	TRUE	igd	8	456380	2.1e-06	98428688	0.00420719	ukb-b-5620	|| id:ukb-b-5620	TRUE	reported	igd	2	TRUE
rs4673633	A	G	A	G	-0.012486	0.0112025	0.156461	0.181	FALSE	FALSE	FALSE	ieu-b-5099	2	212658297	0.0096	175799	0.244	Schizophrenia || id:ieu-b-5099	Schizophrenia	Schizophrenia || ||	TRUE	igd	2	456380	9.90011e-06	212658297	0.00282547	ukb-b-5620	|| id:ukb-b-5620	TRUE	reported	igd	2	TRUE
rs4736716	A	G	A	G	-0.0105044	0.00930314	0.289929	0.261	FALSE	FALSE	FALSE	ieu-b-5099	8	134733320	0.0087	175799	0.2834	Schizophrenia || id:ieu-b-5099	Schizophrenia	Schizophrenia || ||	TRUE	igd	8	456380	3.2e-06	134733320	0.00225529	ukb-b-5620	|| id:ukb-b-5620	TRUE	reported	igd	2	TRUE
rs4885265	T	C	T	C	0.00996646	0.00160128	0.58313	0.564	FALSE	FALSE	FALSE	ieu-b-5099	13	75606697	0.0075	175799	0.8316	Schizophrenia || id:ieu-b-5099	Schizophrenia	Schizophrenia || ||	TRUE	igd	13	456380	1.29999e-06	75606697	0.00206114	ukb-b-5620	|| id:ukb-b-5620	TRUE	reported	igd	2	TRUE
rs533745	A	G	A	G	0.00993879	-0.00269636	0.387517	0.347	FALSE	FALSE	FALSE	ieu-b-5099	1	34419822	0.0082	175799	0.7431	Schizophrenia || id:ieu-b-5099	Schizophrenia	Schizophrenia || ||	TRUE	igd	1	456380	1.89998e-06	34419822	0.0020845	ukb-b-5620	|| id:ukb-b-5620	TRUE	reported	igd	2	TRUE
rs55643000	G	T	G	T	-0.0219396	-0.0335992	0.062116	0.057	FALSE	FALSE	FALSE	ieu-b-5099	12	5773969	0.0181	175799	0.06375	Schizophrenia || id:ieu-b-5099	Schizophrenia	Schizophrenia || ||	TRUE	igd	12	456380	2.39999e-07	5773969	0.00424811	ukb-b-5620	|| id:ukb-b-5620	TRUE	reported	igd	2	TRUE
rs6101627	T	C	T	C	0.0129184	0.0129029	0.142659	0.263	FALSE	FALSE	FALSE	ieu-b-5099	20	38239217	0.0092	175799	0.1586	Schizophrenia || id:ieu-b-5099	Schizophrenia	Schizophrenia || ||	TRUE	igd	20	456380	8.60003e-06	38239217	0.00290389	ukb-b-5620	|| id:ukb-b-5620	TRUE	reported	igd	2	TRUE
rs6114033	A	G	A	G	0.0157533	0.0168003	0.089088	0.113	FALSE	FALSE	FALSE	ieu-b-5099	20	2380323	0.0117	175799	0.1487	Schizophrenia || id:ieu-b-5099	Schizophrenia	Schizophrenia || ||	TRUE	igd	20	456380	9.49992e-06	2380323	0.00355697	ukb-b-5620	|| id:ukb-b-5620	TRUE	reported	igd	2	TRUE
rs61994838	A	C	A	C	0.00962279	-0.0448969	0.467197	0.429	FALSE	FALSE	FALSE	ieu-b-5099	14	106272850	0.0242	161405	0.0635594	Schizophrenia || id:ieu-b-5099	Schizophrenia	Schizophrenia || ||	TRUE	igd	14	456380	7.00003e-06	106272850	0.00214183	ukb-b-5620	|| id:ukb-b-5620	TRUE	reported	igd	2	TRUE
rs62033189	C	T	C	T	-0.0124835	0.00609856	0.153001	0.132	FALSE	FALSE	FALSE	ieu-b-5099	16	17342509	0.0115	175799	0.5918	Schizophrenia || id:ieu-b-5099	Schizophrenia	Schizophrenia || ||	TRUE	igd	16	456380	9.20005e-06	17342509	0.00281401	ukb-b-5620	|| id:ukb-b-5620	TRUE	reported	igd	2	TRUE
rs62062033	T	C	T	C	0.0140604	0.0232993	0.172431	0.179	FALSE	FALSE	FALSE	ieu-b-5099	17	6254811	0.0095	175799	0.0147401	Schizophrenia || id:ieu-b-5099	Schizophrenia	Schizophrenia || ||	TRUE	igd	17	456380	2.5e-07	6254811	0.00272632	ukb-b-5620	|| id:ukb-b-5620	TRUE	reported	igd	2	TRUE
rs62180536	T	C	T	C	-0.0326013	0.0740018	0.028932	0.026	FALSE	FALSE	FALSE	ieu-b-5099	2	200915808	0.028	165729	0.00834699	Schizophrenia || id:ieu-b-5099	Schizophrenia	Schizophrenia || ||	TRUE	igd	2	456380	8.79995e-08	200915808	0.00609427	ukb-b-5620	|| id:ukb-b-5620	TRUE	reported	igd	2	TRUE
rs62458757	G	C	G	C	-0.0289792	0.00700447	0.034938	0.033	FALSE	TRUE	FALSE	ieu-b-5099	7	44105488	0.0257	165729	0.786001	Schizophrenia || id:ieu-b-5099	Schizophrenia	Schizophrenia || ||	TRUE	igd	7	456380	2.80001e-07	44105488	0.00564292	ukb-b-5620	|| id:ukb-b-5620	TRUE	reported	igd	2	TRUE
rs62459096	T	G	T	G	-0.019464	0.017197	0.070424	0.061	FALSE	FALSE	FALSE	ieu-b-5099	7	44268127	0.0182	175799	0.3445	Schizophrenia || id:ieu-b-5099	Schizophrenia	Schizophrenia || ||	TRUE	igd	7	456380	7.49998e-06	44268127	0.00434523	ukb-b-5620	|| id:ukb-b-5620	TRUE	reported	igd	2	TRUE
rs6658422	T	C	T	C	0.0251706	0.00830439	0.041642	0.069	FALSE	FALSE	FALSE	ieu-b-5099	1	199192368	0.0144	175799	0.5635	Schizophrenia || id:ieu-b-5099	Schizophrenia	Schizophrenia || ||	TRUE	igd	1	456380	6.80002e-07	199192368	0.0050679	ukb-b-5620	|| id:ukb-b-5620	TRUE	reported	igd	2	TRUE
rs6720452	G	T	G	T	-0.0105733	0.00280393	0.246861	0.214	FALSE	FALSE	FALSE	ieu-b-5099	2	164948529	0.0093	175799	0.7683	Schizophrenia || id:ieu-b-5099	Schizophrenia	Schizophrenia || ||	TRUE	igd	2	456380	7.69999e-06	164948529	0.0023642	ukb-b-5620	|| id:ukb-b-5620	TRUE	reported	igd	2	TRUE
rs6724825	A	G	A	G	0.0103354	-0.00390238	0.269765	0.311	FALSE	FALSE	FALSE	ieu-b-5099	2	158902081	0.0082	175799	0.6296	Schizophrenia || id:ieu-b-5099	Schizophrenia	Schizophrenia || ||	TRUE	igd	2	456380	6.80002e-06	158902081	0.00229616	ukb-b-5620	|| id:ukb-b-5620	TRUE	reported	igd	2	TRUE
rs6749467	A	G	A	G	-0.0100746	-0.00860289	0.46467	0.533	FALSE	FALSE	FALSE	ieu-b-5099	2	343517	0.008	175799	0.2869	Schizophrenia || id:ieu-b-5099	Schizophrenia	Schizophrenia || ||	TRUE	igd	2	456380	1e-06	343517	0.00205938	ukb-b-5620	|| id:ukb-b-5620	TRUE	reported	igd	2	TRUE
rs6809736	A	G	A	G	0.0153199	0.0189993	0.888907	0.885	FALSE	FALSE	FALSE	ieu-b-5099	3	117332915	0.0121	175799	0.1173	Schizophrenia || id:ieu-b-5099	Schizophrenia	Schizophrenia || ||	TRUE	igd	3	456380	2.90001e-06	117332915	0.00327366	ukb-b-5620	|| id:ukb-b-5620	TRUE	reported	igd	2	TRUE
rs6954825	C	T	C	T	0.0141444	0.00709511	0.158973	0.163	FALSE	FALSE	FALSE	ieu-b-5099	7	101207035	0.011	175799	0.5154	Schizophrenia || id:ieu-b-5099	Schizophrenia	Schizophrenia || ||	TRUE	igd	7	456380	3.29997e-07	101207035	0.00277198	ukb-b-5620	|| id:ukb-b-5620	TRUE	reported	igd	2	TRUE
rs6960011	G	A	G	A	-0.01113	-0.0124028	0.340039	0.293	FALSE	FALSE	FALSE	ieu-b-5099	7	90302199	0.0085	175799	0.141	Schizophrenia || id:ieu-b-5099	Schizophrenia	Schizophrenia || ||	TRUE	igd	7	456380	2.19999e-07	90302199	0.00214663	ukb-b-5620	|| id:ukb-b-5620	TRUE	reported	igd	2	TRUE
rs6968423	A	G	A	G	0.0106568	-0.0171029	0.754993	0.744	FALSE	FALSE	FALSE	ieu-b-5099	7	88667859	0.0085	175799	0.0441499	Schizophrenia || id:ieu-b-5099	Schizophrenia	Schizophrenia || ||	TRUE	igd	7	456380	6.29999e-06	88667859	0.00235893	ukb-b-5620	|| id:ukb-b-5620	TRUE	reported	igd	2	TRUE
rs714020	T	C	T	C	0.0114117	-0.00750179	0.230477	0.216	FALSE	FALSE	FALSE	ieu-b-5099	22	40493860	0.0096	175799	0.4355	Schizophrenia || id:ieu-b-5099	Schizophrenia	Schizophrenia || ||	TRUE	igd	22	456380	2.39999e-06	40493860	0.00241832	ukb-b-5620	|| id:ukb-b-5620	TRUE	reported	igd	2	TRUE
rs7225402	C	T	C	T	-0.0239391	-0.00649884	0.058308	0.068	FALSE	FALSE	FALSE	ieu-b-5099	17	63379906	0.0148	175799	0.6594	Schizophrenia || id:ieu-b-5099	Schizophrenia	Schizophrenia || ||	TRUE	igd	17	456380	3.09999e-08	63379906	0.0043264	ukb-b-5620	|| id:ukb-b-5620	TRUE	reported	igd	2	TRUE
rs72633596	C	G	C	G	-0.0107568	-0.0118989	0.225247	0.185	FALSE	TRUE	FALSE	ieu-b-5099	8	35225501	0.0099	175799	0.2292	Schizophrenia || id:ieu-b-5099	Schizophrenia	Schizophrenia || ||	TRUE	igd	8	456380	9.09997e-06	35225501	0.0024247	ukb-b-5620	|| id:ukb-b-5620	TRUE	reported	igd	2	TRUE
rs72641600	T	G	T	G	-0.0116118	-0.0141987	0.183986	0.167	FALSE	FALSE	FALSE	ieu-b-5099	8	40722869	0.01	175799	0.1571	Schizophrenia || id:ieu-b-5099	Schizophrenia	Schizophrenia || ||	TRUE	igd	8	456380	9.40005e-06	40722869	0.00262126	ukb-b-5620	|| id:ukb-b-5620	TRUE	reported	igd	2	TRUE
rs72655898	G	A	G	A	-0.0109941	-0.00269636	0.286147	0.239	FALSE	FALSE	FALSE	ieu-b-5099	13	112082676	0.0092	175799	0.772999	Schizophrenia || id:ieu-b-5099	Schizophrenia	Schizophrenia || ||	TRUE	igd	13	456380	1.2e-06	112082676	0.00226274	ukb-b-5620	|| id:ukb-b-5620	TRUE	reported	igd	2	TRUE
rs72795429	T	C	T	C	-0.028096	0.0530949	0.029919	0.026	FALSE	FALSE	FALSE	ieu-b-5099	16	84606181	0.0276	161405	0.0543901	Schizophrenia || id:ieu-b-5099	Schizophrenia	Schizophrenia || ||	TRUE	igd	16	456380	2.39999e-06	84606181	0.0059542	ukb-b-5620	|| id:ukb-b-5620	TRUE	reported	igd	2	TRUE
rs72839513	A	G	A	G	0.0185982	-0.0141001	0.062553	0.063	FALSE	FALSE	FALSE	ieu-b-5099	2	69185181	0.0169	175799	0.405	Schizophrenia || id:ieu-b-5099	Schizophrenia	Schizophrenia || ||	TRUE	igd	2	456380	9.40005e-06	69185181	0.00419722	ukb-b-5620	|| id:ukb-b-5620	TRUE	reported	igd	2	TRUE
rs73072692	T	C	T	C	0.0116797	0.00670241	0.236944	0.205	FALSE	FALSE	FALSE	ieu-b-5099	3	44568713	0.01	175799	0.5029	Schizophrenia || id:ieu-b-5099	Schizophrenia	Schizophrenia || ||	TRUE	igd	3	456380	1.40001e-06	44568713	0.00241951	ukb-b-5620	|| id:ukb-b-5620	TRUE	reported	igd	2	TRUE
rs73151438	A	C	A	C	0.0206178	0.00399798	0.090325	0.083	FALSE	FALSE	FALSE	ieu-b-5099	2	7961427	0.0184	175799	0.8285	Schizophrenia || id:ieu-b-5099	Schizophrenia	Schizophrenia || ||	TRUE	igd	2	456380	9.90011e-06	7961427	0.00466432	ukb-b-5620	|| id:ukb-b-5620	TRUE	reported	igd	2	TRUE
rs73178577	A	C	A	C	0.0175685	0.011597	0.082709	0.081	FALSE	FALSE	FALSE	ieu-b-5099	5	88897469	0.0147	175799	0.4275	Schizophrenia || id:ieu-b-5099	Schizophrenia	Schizophrenia || ||	TRUE	igd	5	456380	2.1e-06	88897469	0.00370016	ukb-b-5620	|| id:ukb-b-5620	TRUE	reported	igd	2	TRUE
rs73210925	G	C	G	C	0.0372807	-0.00819632	0.016457	0.021	FALSE	TRUE	FALSE	ieu-b-5099	12	114450004	0.0279	175799	0.767901	Schizophrenia || id:ieu-b-5099	Schizophrenia	Schizophrenia || ||	TRUE	igd	12	456380	5.19996e-06	114450004	0.00817828	ukb-b-5620	|| id:ukb-b-5620	TRUE	reported	igd	2	TRUE
rs73654344	C	G	C	G	0.0297233	0.0270013	0.026943	0.028	FALSE	TRUE	FALSE	ieu-b-5099	9	23673825	0.0254	175799	0.2874	Schizophrenia || id:ieu-b-5099	Schizophrenia	Schizophrenia || ||	TRUE	igd	9	456380	2.59998e-06	23673825	0.00632838	ukb-b-5620	|| id:ukb-b-5620	TRUE	reported	igd	2	TRUE
rs74818319	A	G	A	G	0.0395999	-0.0333961	0.015622	0.017	FALSE	FALSE	FALSE	ieu-b-5099	17	11146897	0.0435	161405	0.4426	Schizophrenia || id:ieu-b-5099	Schizophrenia	Schizophrenia || ||	TRUE	igd	17	456380	7.90005e-06	11146897	0.00886521	ukb-b-5620	|| id:ukb-b-5620	TRUE	reported	igd	2	TRUE
rs75801541	A	G	A	G	-0.0210842	-0.025697	0.053136	0.046	FALSE	FALSE	FALSE	ieu-b-5099	15	88962939	0.0219	165729	0.2409	Schizophrenia || id:ieu-b-5099	Schizophrenia	Schizophrenia || ||	TRUE	igd	15	456380	3.09999e-06	88962939	0.00452252	ukb-b-5620	|| id:ukb-b-5620	TRUE	reported	igd	2	TRUE
rs76682037	G	A	G	A	-0.0494384	0.0255024	0.010694	0.013	FALSE	FALSE	FALSE	ieu-b-5099	5	28296918	0.0485	161405	0.599	Schizophrenia || id:ieu-b-5099	Schizophrenia	Schizophrenia || ||	TRUE	igd	5	456380	5.19996e-07	28296918	0.00985331	ukb-b-5620	|| id:ukb-b-5620	TRUE	reported	igd	2	TRUE
rs7687973	C	T	C	T	0.0108386	0.0122042	0.228321	0.326	FALSE	FALSE	FALSE	ieu-b-5099	4	81139104	0.0085	175799	0.1498	Schizophrenia || id:ieu-b-5099	Schizophrenia	Schizophrenia || ||	TRUE	igd	4	456380	7.79992e-06	81139104	0.00242439	ukb-b-5620	|| id:ukb-b-5620	TRUE	reported	igd	2	TRUE
rs77036000	A	T	A	T	-0.0210034	-0.0336959	0.052205	0.047	FALSE	TRUE	FALSE	ieu-b-5099	5	30880271	0.0195	175799	0.0844501	Schizophrenia || id:ieu-b-5099	Schizophrenia	Schizophrenia || ||	TRUE	igd	5	456380	4.79999e-06	30880271	0.00459436	ukb-b-5620	|| id:ukb-b-5620	TRUE	reported	igd	2	TRUE
rs77205736	T	C	T	C	0.0153468	-0.00239712	0.274855	0.249	FALSE	FALSE	FALSE	ieu-b-5099	8	10153460	0.0095	175799	0.7985	Schizophrenia || id:ieu-b-5099	Schizophrenia	Schizophrenia || ||	TRUE	igd	8	456380	1.50003e-11	10153460	0.00227461	ukb-b-5620	|| id:ukb-b-5620	TRUE	reported	igd	2	TRUE
rs7760633	T	C	T	C	-0.00990868	-0.0106036	0.370453	0.353	FALSE	FALSE	FALSE	ieu-b-5099	6	87297558	0.0079	175799	0.1807	Schizophrenia || id:ieu-b-5099	Schizophrenia	Schizophrenia || ||	TRUE	igd	6	456380	2.99999e-06	87297558	0.00212197	ukb-b-5620	|| id:ukb-b-5620	TRUE	reported	igd	2	TRUE
rs78387400	A	G	A	G	0.0280665	0.0286979	0.031972	0.032	FALSE	FALSE	FALSE	ieu-b-5099	16	54206097	0.0222	165729	0.1954	Schizophrenia || id:ieu-b-5099	Schizophrenia	Schizophrenia || ||	TRUE	igd	16	456380	1.29999e-06	54206097	0.00580609	ukb-b-5620	|| id:ukb-b-5620	TRUE	reported	igd	2	TRUE
rs78887867	A	G	A	G	-0.0197191	-0.0119977	0.064493	0.053	FALSE	FALSE	FALSE	ieu-b-5099	12	111451763	0.0195	175799	0.540201	Schizophrenia || id:ieu-b-5099	Schizophrenia	Schizophrenia || ||	TRUE	igd	12	456380	5.39995e-06	111451763	0.00433428	ukb-b-5620	|| id:ukb-b-5620	TRUE	reported	igd	2	TRUE
rs78963288	G	A	G	A	-0.0245316	0.0306963	0.048847	0.045	FALSE	FALSE	FALSE	ieu-b-5099	3	186048008	0.0226	165729	0.1747	Schizophrenia || id:ieu-b-5099	Schizophrenia	Schizophrenia || ||	TRUE	igd	3	456380	1.2e-06	186048008	0.00505263	ukb-b-5620	|| id:ukb-b-5620	TRUE	reported	igd	2	TRUE
rs79256827	A	G	A	G	-0.0282357	0.0157026	0.028157	0.029	FALSE	FALSE	FALSE	ieu-b-5099	5	89860983	0.0258	165729	0.5423	Schizophrenia || id:ieu-b-5099	Schizophrenia	Schizophrenia || ||	TRUE	igd	5	456380	5.19996e-06	89860983	0.00619728	ukb-b-5620	|| id:ukb-b-5620	TRUE	reported	igd	2	TRUE
rs79475047	C	T	C	T	0.0345471	0.0326988	0.027316	0.022	FALSE	FALSE	FALSE	ieu-b-5099	6	20992197	0.0309	165729	0.2901	Schizophrenia || id:ieu-b-5099	Schizophrenia	Schizophrenia || ||	TRUE	igd	6	456380	2.69998e-08	20992197	0.00621341	ukb-b-5620	|| id:ukb-b-5620	TRUE	reported	igd	2	TRUE
rs79736429	C	T	C	T	0.0445434	-0.0071047	0.012112	0.014	FALSE	FALSE	FALSE	ieu-b-5099	1	146749428	0.044	161405	0.8717	Schizophrenia || id:ieu-b-5099	Schizophrenia	Schizophrenia || ||	TRUE	igd	1	456380	2.99999e-06	146749428	0.0095417	ukb-b-5620	|| id:ukb-b-5620	TRUE	reported	igd	2	TRUE
rs80328314	G	T	G	T	0.0275315	0.027104	0.030399	0.027	FALSE	FALSE	FALSE	ieu-b-5099	7	27294874	0.0291	165729	0.3528	Schizophrenia || id:ieu-b-5099	Schizophrenia	Schizophrenia || ||	TRUE	igd	7	456380	7.00003e-06	27294874	0.00612578	ukb-b-5620	|| id:ukb-b-5620	TRUE	reported	igd	2	TRUE
rs8106	G	A	G	A	-0.0177921	-0.0183015	0.074308	0.058	FALSE	FALSE	FALSE	ieu-b-5099	2	176043097	0.0188	175799	0.3303	Schizophrenia || id:ieu-b-5099	Schizophrenia	Schizophrenia || ||	TRUE	igd	2	456380	4.09996e-06	176043097	0.00386409	ukb-b-5620	|| id:ukb-b-5620	TRUE	reported	igd	2	TRUE
rs844729	A	G	A	G	-0.0109996	-0.0366983	0.297535	0.247	FALSE	FALSE	FALSE	ieu-b-5099	7	71506696	0.0089	175799	3.63798e-05	Schizophrenia || id:ieu-b-5099	Schizophrenia	Schizophrenia || ||	TRUE	igd	7	456380	7.79992e-07	71506696	0.00222595	ukb-b-5620	|| id:ukb-b-5620	TRUE	reported	igd	2	TRUE
rs9301887	T	C	T	C	0.0108146	-0.0034042	0.252533	0.246	FALSE	FALSE	FALSE	ieu-b-5099	13	94151937	0.0087	175799	0.6921	Schizophrenia || id:ieu-b-5099	Schizophrenia	Schizophrenia || ||	TRUE	igd	13	456380	4e-06	94151937	0.00234411	ukb-b-5620	|| id:ukb-b-5620	TRUE	reported	igd	2	TRUE
rs9518163	G	A	G	A	0.0101097	0.0138961	0.27662	0.251	FALSE	FALSE	FALSE	ieu-b-5099	13	88362635	0.0089	175799	0.1186	Schizophrenia || id:ieu-b-5099	Schizophrenia	Schizophrenia || ||	TRUE	igd	13	456380	8.50002e-06	88362635	0.00227115	ukb-b-5620	|| id:ukb-b-5620	TRUE	reported	igd	2	TRUE
rs962572	C	T	C	T	0.0143694	-0.0141001	0.109386	0.193	FALSE	FALSE	FALSE	ieu-b-5099	17	70755668	0.0102	175799	0.1664	Schizophrenia || id:ieu-b-5099	Schizophrenia	Schizophrenia || ||	TRUE	igd	17	456380	9.90011e-06	70755668	0.00325188	ukb-b-5620	|| id:ukb-b-5620	TRUE	reported	igd	2	TRUE
rs974801	G	A	G	A	0.0108827	0.022399	0.364613	0.419	FALSE	FALSE	FALSE	ieu-b-5099	4	106071064	0.0076	175799	0.003094	Schizophrenia || id:ieu-b-5099	Schizophrenia	Schizophrenia || ||	TRUE	igd	4	456380	2.39999e-07	106071064	0.00210749	ukb-b-5620	|| id:ukb-b-5620	TRUE	reported	igd	2	TRUE

## Sheet: ukb-b-9942 vs ieu-b-5100
SNP	effect_allele.exposure	other_allele.exposure	effect_allele.outcome	other_allele.outcome	beta.exposure	beta.outcome	eaf.exposure	eaf.outcome	remove	palindromic	ambiguous	id.outcome	chr	pos	se.outcome	samplesize.outcome	pval.outcome	outcome	originalname.outcome	outcome.deprecated	mr_keep.outcome	data_source.outcome	pos.exposure	chr.exposure	se.exposure	samplesize.exposure	pval.exposure	id.exposure	exposure	mr_keep.exposure	pval_origin.exposure	data_source.exposure	action	mr_keep
rs10083354	A	G	A	G	0.010597	-0.000899595	0.293266	0.263	FALSE	FALSE	FALSE	ieu-b-5100	14	87487691	0.0092	161405	0.9257	Schizophrenia || id:ieu-b-5100	Schizophrenia	Schizophrenia || ||	TRUE	igd	87487691	14	0.0023751	456380	8.09991e-06	ukb-b-9942	|| id:ukb-b-9942	TRUE	reported	igd	2	TRUE
rs10094026	A	G	A	G	0.0150639	-0.00929665	0.130178	0.139	FALSE	FALSE	FALSE	ieu-b-5100	8	8646438	0.0125	130644	0.4575	Schizophrenia || id:ieu-b-5100	Schizophrenia	Schizophrenia || ||	TRUE	igd	8646438	8	0.00304795	456380	7.69999e-07	ukb-b-9942	|| id:ukb-b-9942	TRUE	reported	igd	2	TRUE
rs10116277	T	G	T	G	0.00972771	0.00140098	0.484233	0.52	FALSE	FALSE	FALSE	ieu-b-5100	9	22081397	0.0078	161405	0.8578	Schizophrenia || id:ieu-b-5100	Schizophrenia	Schizophrenia || ||	TRUE	igd	22081397	9	0.00204522	456380	2e-06	ukb-b-9942	|| id:ukb-b-9942	TRUE	reported	igd	2	TRUE
rs10172295	A	G	A	G	-0.0102936	0.0377019	0.416147	0.421	FALSE	FALSE	FALSE	ieu-b-5100	2	58201202	0.0078	161405	1.237e-06	Schizophrenia || id:ieu-b-5100	Schizophrenia	Schizophrenia || ||	TRUE	igd	58201202	2	0.00208179	456380	7.59994e-07	ukb-b-9942	|| id:ukb-b-9942	TRUE	reported	igd	2	TRUE
rs10512199	C	G	C	G	0.0223965	0.0260976	0.048679	0.044	FALSE	TRUE	FALSE	ieu-b-5100	9	93197125	0.0189	158245	0.1665	Schizophrenia || id:ieu-b-5100	Schizophrenia	Schizophrenia || ||	TRUE	igd	93197125	9	0.00477542	456380	2.69998e-06	ukb-b-9942	|| id:ukb-b-9942	TRUE	reported	igd	2	TRUE
rs10750459	T	C	T	C	-0.00985303	-0.0102968	0.417906	0.432	FALSE	FALSE	FALSE	ieu-b-5100	11	130903582	0.008	161405	0.1969	Schizophrenia || id:ieu-b-5100	Schizophrenia	Schizophrenia || ||	TRUE	igd	130903582	11	0.00210846	456380	2.99999e-06	ukb-b-9942	|| id:ukb-b-9942	TRUE	reported	igd	2	TRUE
rs10838511	T	C	T	C	0.0180857	0.0382004	0.072984	0.074	FALSE	FALSE	FALSE	ieu-b-5100	11	45780039	0.0164	132634	0.0195799	Schizophrenia || id:ieu-b-5100	Schizophrenia	Schizophrenia || ||	TRUE	igd	45780039	11	0.00395544	456380	4.79999e-06	ukb-b-9942	|| id:ukb-b-9942	TRUE	reported	igd	2	TRUE
rs10852602	A	C	A	C	0.0149971	0.0113036	0.16794	0.181	FALSE	FALSE	FALSE	ieu-b-5100	16	49762462	0.0102	161405	0.2662	Schizophrenia || id:ieu-b-5100	Schizophrenia	Schizophrenia || ||	TRUE	igd	49762462	16	0.00273431	456380	4.09996e-08	ukb-b-9942	|| id:ukb-b-9942	TRUE	reported	igd	2	TRUE
rs10983735	A	G	A	G	0.0156804	0.0160989	0.154461	0.159	FALSE	FALSE	FALSE	ieu-b-5100	9	120416066	0.0104	161405	0.1222	Schizophrenia || id:ieu-b-5100	Schizophrenia	Schizophrenia || ||	TRUE	igd	120416066	9	0.00283547	456380	3.2e-08	ukb-b-9942	|| id:ukb-b-9942	TRUE	reported	igd	2	TRUE
rs11049241	A	C	A	C	0.0124993	-0.0110982	0.186886	0.176	FALSE	FALSE	FALSE	ieu-b-5100	12	28119596	0.0111	138207	0.314	Schizophrenia || id:ieu-b-5100	Schizophrenia	Schizophrenia || ||	TRUE	igd	28119596	12	0.00263194	456380	2e-06	ukb-b-9942	|| id:ukb-b-9942	TRUE	reported	igd	2	TRUE
rs111288222	T	C	T	C	-0.0386416	-0.0663962	0.016208	0.018	FALSE	FALSE	FALSE	ieu-b-5100	1	227090717	0.0358	128066	0.0639293	Schizophrenia || id:ieu-b-5100	Schizophrenia	Schizophrenia || ||	TRUE	igd	227090717	1	0.00834142	456380	3.59998e-06	ukb-b-9942	|| id:ukb-b-9942	TRUE	reported	igd	2	TRUE
rs11204762	G	A	G	A	-0.0110104	-0.00489799	0.2435	0.28	FALSE	FALSE	FALSE	ieu-b-5100	1	150999737	0.0091	161405	0.5875	Schizophrenia || id:ieu-b-5100	Schizophrenia	Schizophrenia || ||	TRUE	igd	150999737	1	0.00238685	456380	4e-06	ukb-b-9942	|| id:ukb-b-9942	TRUE	reported	igd	2	TRUE
rs114433024	A	G	A	G	0.0334699	0.0212032	0.018978	0.017	FALSE	FALSE	FALSE	ieu-b-5100	5	139208055	0.039	131541	0.5873	Schizophrenia || id:ieu-b-5100	Schizophrenia	Schizophrenia || ||	TRUE	igd	139208055	5	0.0074954	456380	8e-06	ukb-b-9942	|| id:ukb-b-9942	TRUE	reported	igd	2	TRUE
rs114708313	T	A	T	A	0.0227095	-0.00039992	0.066003	0.087	FALSE	TRUE	FALSE	ieu-b-5100	6	31329004	0.0142	154898	0.9749	Schizophrenia || id:ieu-b-5100	Schizophrenia	Schizophrenia || ||	TRUE	igd	31329004	6	0.00426159	456380	9.90011e-08	ukb-b-9942	|| id:ukb-b-9942	TRUE	reported	igd	2	TRUE
rs11681014	G	A	G	A	-0.00985539	-0.00449986	0.641994	0.585	FALSE	FALSE	FALSE	ieu-b-5100	2	135135102	0.0081	161405	0.5825	Schizophrenia || id:ieu-b-5100	Schizophrenia	Schizophrenia || ||	TRUE	igd	135135102	2	0.00213843	456380	4.09996e-06	ukb-b-9942	|| id:ukb-b-9942	TRUE	reported	igd	2	TRUE
rs117145198	T	C	T	C	-0.0125696	-0.0221039	0.157225	0.149	FALSE	FALSE	FALSE	ieu-b-5100	16	3944638	0.012	161405	0.0648396	Schizophrenia || id:ieu-b-5100	Schizophrenia	Schizophrenia || ||	TRUE	igd	3944638	16	0.00283777	456380	9.49992e-06	ukb-b-9942	|| id:ukb-b-9942	TRUE	reported	igd	2	TRUE
rs117392835	G	A	G	A	0.0326984	0.00160128	0.022024	0.023	FALSE	FALSE	FALSE	ieu-b-5100	11	27686250	0.032	127688	0.9591	Schizophrenia || id:ieu-b-5100	Schizophrenia	Schizophrenia || ||	TRUE	igd	27686250	11	0.00733252	456380	8.19993e-06	ukb-b-9942	|| id:ukb-b-9942	TRUE	reported	igd	2	TRUE
rs11844580	A	G	A	G	-0.0132439	-0.0117013	0.153233	0.136	FALSE	FALSE	FALSE	ieu-b-5100	14	34241004	0.012	161405	0.3285	Schizophrenia || id:ieu-b-5100	Schizophrenia	Schizophrenia || ||	TRUE	igd	34241004	14	0.00284617	456380	3.29997e-06	ukb-b-9942	|| id:ukb-b-9942	TRUE	reported	igd	2	TRUE
rs12089815	A	G	A	G	-0.00958246	-0.0299956	0.548637	0.548	FALSE	FALSE	FALSE	ieu-b-5100	1	91189933	0.0078	161405	0.000119801	Schizophrenia || id:ieu-b-5100	Schizophrenia	Schizophrenia || ||	TRUE	igd	91189933	1	0.00206171	456380	3.40001e-06	ukb-b-9942	|| id:ukb-b-9942	TRUE	reported	igd	2	TRUE
rs1217106	G	A	G	A	0.0140134	0.0404991	0.782419	0.818	FALSE	FALSE	FALSE	ieu-b-5100	8	64567670	0.0104	161405	9.41608e-05	Schizophrenia || id:ieu-b-5100	Schizophrenia	Schizophrenia || ||	TRUE	igd	64567670	8	0.00249759	456380	2e-08	ukb-b-9942	|| id:ukb-b-9942	TRUE	reported	igd	2	TRUE
rs12203592	T	C	T	C	0.0196624	-0.00600195	0.219436	0.134	FALSE	FALSE	FALSE	ieu-b-5100	6	396321	0.0131	155086	0.6467	Schizophrenia || id:ieu-b-5100	Schizophrenia	Schizophrenia || ||	TRUE	igd	396321	6	0.00243611	456380	7.00003e-16	ukb-b-9942	|| id:ukb-b-9942	TRUE	reported	igd	2	TRUE
rs12451892	C	T	C	T	0.00970902	0.00369682	0.380091	0.405	FALSE	FALSE	FALSE	ieu-b-5100	17	2247982	0.0079	161405	0.6373	Schizophrenia || id:ieu-b-5100	Schizophrenia	Schizophrenia || ||	TRUE	igd	2247982	17	0.00212158	456380	4.70002e-06	ukb-b-9942	|| id:ukb-b-9942	TRUE	reported	igd	2	TRUE
rs12576368	C	T	C	T	-0.0100138	-0.00730327	0.285352	0.231	FALSE	FALSE	FALSE	ieu-b-5100	11	57942072	0.0094	161405	0.438	Schizophrenia || id:ieu-b-5100	Schizophrenia	Schizophrenia || ||	TRUE	igd	57942072	11	0.00226437	456380	9.80009e-06	ukb-b-9942	|| id:ukb-b-9942	TRUE	reported	igd	2	TRUE
rs1318845	C	T	C	T	-0.0130453	-0.0118989	0.200795	0.276	FALSE	FALSE	FALSE	ieu-b-5100	4	153001662	0.0095	161405	0.2096	Schizophrenia || id:ieu-b-5100	Schizophrenia	Schizophrenia || ||	TRUE	igd	153001662	4	0.00257421	456380	4e-07	ukb-b-9942	|| id:ukb-b-9942	TRUE	reported	igd	2	TRUE
rs13254457	C	A	C	A	-0.0114495	-0.00760104	0.243279	0.23	FALSE	FALSE	FALSE	ieu-b-5100	8	40707884	0.0094	161405	0.4215	Schizophrenia || id:ieu-b-5100	Schizophrenia	Schizophrenia || ||	TRUE	igd	40707884	8	0.00239699	456380	1.79999e-06	ukb-b-9942	|| id:ukb-b-9942	TRUE	reported	igd	2	TRUE
rs1336932	A	G	A	G	0.0103342	0.0328022	0.719855	0.731	FALSE	FALSE	FALSE	ieu-b-5100	13	57553346	0.0092	161405	0.000342003	Schizophrenia || id:ieu-b-5100	Schizophrenia	Schizophrenia || ||	TRUE	igd	57553346	13	0.00227883	456380	5.80003e-06	ukb-b-9942	|| id:ukb-b-9942	TRUE	reported	igd	2	TRUE
rs13421943	T	C	T	C	0.0154658	0.00869772	0.12919	0.11	FALSE	FALSE	FALSE	ieu-b-5100	2	6777264	0.0128	161405	0.4943	Schizophrenia || id:ieu-b-5100	Schizophrenia	Schizophrenia || ||	TRUE	igd	6777264	2	0.00307844	456380	5.1e-07	ukb-b-9942	|| id:ukb-b-9942	TRUE	reported	igd	2	TRUE
rs13429081	T	A	T	A	0.0128893	0.0328022	0.186042	0.174	FALSE	TRUE	FALSE	ieu-b-5100	2	185963522	0.0101	161405	0.001166	Schizophrenia || id:ieu-b-5100	Schizophrenia	Schizophrenia || ||	TRUE	igd	185963522	2	0.00263883	456380	1e-06	ukb-b-9942	|| id:ukb-b-9942	TRUE	reported	igd	2	TRUE
rs1372504	A	G	A	G	0.0103554	0.0123965	0.373673	0.377	FALSE	FALSE	FALSE	ieu-b-5100	5	103749428	0.0079	161405	0.1189	Schizophrenia || id:ieu-b-5100	Schizophrenia	Schizophrenia || ||	TRUE	igd	103749428	5	0.00211393	456380	9.59997e-07	ukb-b-9942	|| id:ukb-b-9942	TRUE	reported	igd	2	TRUE
rs137867530	T	C	T	C	-0.0384693	0.0395	0.017336	0.018	FALSE	FALSE	FALSE	ieu-b-5100	15	25488099	0.0386	124935	0.3057	Schizophrenia || id:ieu-b-5100	Schizophrenia	Schizophrenia || ||	TRUE	igd	25488099	15	0.00794035	456380	1.29999e-06	ukb-b-9942	|| id:ukb-b-9942	TRUE	reported	igd	2	TRUE
rs145468213	A	G	A	G	-0.0433805	0.0935967	0.014815	0.013	FALSE	FALSE	FALSE	ieu-b-5100	15	23679968	0.0686	110963	0.1726	Schizophrenia || id:ieu-b-5100	Schizophrenia	Schizophrenia || ||	TRUE	igd	23679968	15	0.00968684	456380	7.49998e-06	ukb-b-9942	|| id:ukb-b-9942	TRUE	reported	igd	2	TRUE
rs145957749	A	C	A	C	-0.0316234	-0.020998	0.023077	0.023	FALSE	FALSE	FALSE	ieu-b-5100	16	80690635	0.0334	133405	0.5291	Schizophrenia || id:ieu-b-5100	Schizophrenia	Schizophrenia || ||	TRUE	igd	80690635	16	0.00703013	456380	6.90001e-06	ukb-b-9942	|| id:ukb-b-9942	TRUE	reported	igd	2	TRUE
rs17183854	G	T	G	T	-0.0429541	-0.0304031	0.013342	0.017	FALSE	FALSE	FALSE	ieu-b-5100	18	3100049	0.0355	151724	0.3922	Schizophrenia || id:ieu-b-5100	Schizophrenia	Schizophrenia || ||	TRUE	igd	3100049	18	0.00901484	456380	1.89998e-06	ukb-b-9942	|| id:ukb-b-9942	TRUE	reported	igd	2	TRUE
rs17183866	G	A	G	A	-0.0133766	0.00930314	0.136756	0.121	FALSE	FALSE	FALSE	ieu-b-5100	14	76507459	0.0119	161405	0.4375	Schizophrenia || id:ieu-b-5100	Schizophrenia	Schizophrenia || ||	TRUE	igd	76507459	14	0.00298925	456380	7.59994e-06	ukb-b-9942	|| id:ukb-b-9942	TRUE	reported	igd	2	TRUE
rs17513184	T	C	T	C	-0.018716	-0.0189003	0.083064	0.08	FALSE	FALSE	FALSE	ieu-b-5100	5	53585870	0.0166	135129	0.2539	Schizophrenia || id:ieu-b-5100	Schizophrenia	Schizophrenia || ||	TRUE	igd	53585870	5	0.0038227	456380	9.80009e-07	ukb-b-9942	|| id:ukb-b-9942	TRUE	reported	igd	2	TRUE
rs17688839	T	A	T	A	0.01259	-0.001998	0.193249	0.171	FALSE	TRUE	FALSE	ieu-b-5100	7	92263350	0.0107	161405	0.8554	Schizophrenia || id:ieu-b-5100	Schizophrenia	Schizophrenia || ||	TRUE	igd	92263350	7	0.00260732	456380	1.40001e-06	ukb-b-9942	|| id:ukb-b-9942	TRUE	reported	igd	2	TRUE
rs1897405	T	A	T	A	0.0107111	0.00260339	0.325756	0.372	FALSE	TRUE	FALSE	ieu-b-5100	2	82085450	0.0081	161405	0.7492	Schizophrenia || id:ieu-b-5100	Schizophrenia	Schizophrenia || ||	TRUE	igd	82085450	2	0.00218507	456380	9.49992e-07	ukb-b-9942	|| id:ukb-b-9942	TRUE	reported	igd	2	TRUE
rs2058582	G	A	G	A	0.0102993	0.00719583	0.698769	0.713	FALSE	FALSE	FALSE	ieu-b-5100	4	13892169	0.0086	161405	0.4015	Schizophrenia || id:ieu-b-5100	Schizophrenia	Schizophrenia || ||	TRUE	igd	13892169	4	0.00223922	456380	4.20001e-06	ukb-b-9942	|| id:ukb-b-9942	TRUE	reported	igd	2	TRUE
rs243500	C	G	C	G	0.00966257	0.0034961	0.43408	0.443	FALSE	TRUE	TRUE	ieu-b-5100	7	148439365	0.0081	161405	0.666201	Schizophrenia || id:ieu-b-5100	Schizophrenia	Schizophrenia || ||	TRUE	igd	148439365	7	0.00209446	456380	4e-06	ukb-b-9942	|| id:ukb-b-9942	TRUE	reported	igd	2	FALSE
rs2687960	A	G	A	G	-0.0311521	-0.0217028	0.023001	0.022	FALSE	FALSE	FALSE	ieu-b-5100	4	39443584	0.0313	129177	0.4879	Schizophrenia || id:ieu-b-5100	Schizophrenia	Schizophrenia || ||	TRUE	igd	39443584	4	0.00701476	456380	8.99995e-06	ukb-b-9942	|| id:ukb-b-9942	TRUE	reported	igd	2	TRUE
rs27152	T	C	T	C	-0.0100751	-0.00509699	0.663321	0.671	FALSE	FALSE	FALSE	ieu-b-5100	5	153734582	0.0084	161405	0.5452	Schizophrenia || id:ieu-b-5100	Schizophrenia	Schizophrenia || ||	TRUE	igd	153734582	5	0.00219189	456380	4.30002e-06	ukb-b-9942	|| id:ukb-b-9942	TRUE	reported	igd	2	TRUE
rs2838761	G	A	G	A	0.0139755	-0.0116024	0.130449	0.125	FALSE	FALSE	FALSE	ieu-b-5100	21	46481557	0.0124	161405	0.3486	Schizophrenia || id:ieu-b-5100	Schizophrenia	Schizophrenia || ||	TRUE	igd	46481557	21	0.00304505	456380	4.39997e-06	ukb-b-9942	|| id:ukb-b-9942	TRUE	reported	igd	2	TRUE
rs28655947	C	T	C	T	0.0201622	0.00619918	0.064993	0.082	FALSE	FALSE	FALSE	ieu-b-5100	2	69152401	0.014	161405	0.6594	Schizophrenia || id:ieu-b-5100	Schizophrenia	Schizophrenia || ||	TRUE	igd	69152401	2	0.0041442	456380	1.09999e-06	ukb-b-9942	|| id:ukb-b-9942	TRUE	reported	igd	2	TRUE
rs28709846	G	A	G	A	-0.0153369	0.0352024	0.109891	0.094	FALSE	FALSE	FALSE	ieu-b-5100	2	21685654	0.015	161405	0.0192199	Schizophrenia || id:ieu-b-5100	Schizophrenia	Schizophrenia || ||	TRUE	igd	21685654	2	0.00330989	456380	3.59998e-06	ukb-b-9942	|| id:ukb-b-9942	TRUE	reported	igd	2	TRUE
rs329177	A	G	A	G	0.0107315	0.0136021	0.611738	0.605	FALSE	FALSE	FALSE	ieu-b-5100	5	125130444	0.008	161405	0.088111	Schizophrenia || id:ieu-b-5100	Schizophrenia	Schizophrenia || ||	TRUE	igd	125130444	5	0.00216058	456380	6.80002e-07	ukb-b-9942	|| id:ukb-b-9942	TRUE	reported	igd	2	TRUE
rs34623735	T	C	T	C	0.0107705	-0.00720399	0.33449	0.375	FALSE	FALSE	FALSE	ieu-b-5100	10	129281256	0.0081	161405	0.3713	Schizophrenia || id:ieu-b-5100	Schizophrenia	Schizophrenia || ||	TRUE	igd	129281256	10	0.00218214	456380	8e-07	ukb-b-9942	|| id:ukb-b-9942	TRUE	reported	igd	2	TRUE
rs35621351	C	T	C	T	-0.0350603	-0.0353961	0.019349	0.022	FALSE	FALSE	FALSE	ieu-b-5100	7	55380566	0.0336	117684	0.2932	Schizophrenia || id:ieu-b-5100	Schizophrenia	Schizophrenia || ||	TRUE	igd	55380566	7	0.00742849	456380	2.39999e-06	ukb-b-9942	|| id:ukb-b-9942	TRUE	reported	igd	2	TRUE
rs356543	G	A	G	A	0.0108015	0.0198048	0.745173	0.764	FALSE	FALSE	FALSE	ieu-b-5100	2	164851354	0.0092	161405	0.03249	Schizophrenia || id:ieu-b-5100	Schizophrenia	Schizophrenia || ||	TRUE	igd	164851354	2	0.00235154	456380	4.39997e-06	ukb-b-9942	|| id:ukb-b-9942	TRUE	reported	igd	2	TRUE
rs35675286	A	G	A	G	0.0291022	-0.0419957	0.028369	0.03	FALSE	FALSE	FALSE	ieu-b-5100	4	65273190	0.0288	135405	0.145	Schizophrenia || id:ieu-b-5100	Schizophrenia	Schizophrenia || ||	TRUE	igd	65273190	4	0.00651424	456380	7.90005e-06	ukb-b-9942	|| id:ukb-b-9942	TRUE	reported	igd	2	TRUE
rs35745455	G	A	G	A	-0.00908376	0.00869772	0.50472	0.424	FALSE	FALSE	FALSE	ieu-b-5100	7	5824100	0.0083	161405	0.2957	Schizophrenia || id:ieu-b-5100	Schizophrenia	Schizophrenia || ||	TRUE	igd	5824100	7	0.00204479	456380	8.9e-06	ukb-b-9942	|| id:ukb-b-9942	TRUE	reported	igd	2	TRUE
rs3740390	T	C	T	C	0.0209748	-0.116102	0.079749	0.123	FALSE	FALSE	FALSE	ieu-b-5100	10	104638480	0.012	161405	4.06537e-22	Schizophrenia || id:ieu-b-5100	Schizophrenia	Schizophrenia || ||	TRUE	igd	104638480	10	0.00377883	456380	2.80001e-08	ukb-b-9942	|| id:ukb-b-9942	TRUE	reported	igd	2	TRUE
rs4771073	G	A	G	A	0.0160831	0.011597	0.881571	0.881	FALSE	FALSE	FALSE	ieu-b-5100	13	27693827	0.012	161405	0.3359	Schizophrenia || id:ieu-b-5100	Schizophrenia	Schizophrenia || ||	TRUE	igd	27693827	13	0.00318004	456380	4.20001e-07	ukb-b-9942	|| id:ukb-b-9942	TRUE	reported	igd	2	TRUE
rs4772055	A	G	A	G	-0.0126877	0.0135007	0.844038	0.858	FALSE	FALSE	FALSE	ieu-b-5100	13	98892976	0.0114	161405	0.2347	Schizophrenia || id:ieu-b-5100	Schizophrenia	Schizophrenia || ||	TRUE	igd	98892976	13	0.00284961	456380	8.50002e-06	ukb-b-9942	|| id:ukb-b-9942	TRUE	reported	igd	2	TRUE
rs4838594	C	T	C	T	0.0113964	0.00409839	0.239895	0.317	FALSE	FALSE	FALSE	ieu-b-5100	10	49669142	0.0089	161405	0.6413	Schizophrenia || id:ieu-b-5100	Schizophrenia	Schizophrenia || ||	TRUE	igd	49669142	10	0.00241321	456380	2.30001e-06	ukb-b-9942	|| id:ukb-b-9942	TRUE	reported	igd	2	TRUE
rs533745	A	G	A	G	0.00969921	-0.00039992	0.387517	0.342	FALSE	FALSE	FALSE	ieu-b-5100	1	34419822	0.0086	161405	0.9639	Schizophrenia || id:ieu-b-5100	Schizophrenia	Schizophrenia || ||	TRUE	igd	34419822	1	0.00210349	456380	4e-06	ukb-b-9942	|| id:ukb-b-9942	TRUE	reported	igd	2	TRUE
rs55643000	G	T	G	T	-0.0204187	-0.0389995	0.062116	0.055	FALSE	FALSE	FALSE	ieu-b-5100	12	5773969	0.019	142811	0.0396899	Schizophrenia || id:ieu-b-5100	Schizophrenia	Schizophrenia || ||	TRUE	igd	5773969	12	0.00428631	456380	1.89998e-06	ukb-b-9942	|| id:ukb-b-9942	TRUE	reported	igd	2	TRUE
rs55974805	T	C	T	C	-0.0113675	-0.020998	0.245752	0.244	FALSE	FALSE	FALSE	ieu-b-5100	7	133771130	0.0093	161405	0.0239299	Schizophrenia || id:ieu-b-5100	Schizophrenia	Schizophrenia || ||	TRUE	igd	133771130	7	0.00237872	456380	1.79999e-06	ukb-b-9942	|| id:ukb-b-9942	TRUE	reported	igd	2	TRUE
rs56118546	G	T	G	T	-0.0175571	-0.011296	0.15565	0.153	FALSE	FALSE	FALSE	ieu-b-5100	5	164465890	0.0112	161405	0.311	Schizophrenia || id:ieu-b-5100	Schizophrenia	Schizophrenia || ||	TRUE	igd	164465890	5	0.00285444	456380	7.69999e-10	ukb-b-9942	|| id:ukb-b-9942	TRUE	reported	igd	2	TRUE
rs57291759	C	A	C	A	-0.0300886	0.039604	0.02677	0.025	FALSE	FALSE	FALSE	ieu-b-5100	2	213625968	0.0266	161024	0.1364	Schizophrenia || id:ieu-b-5100	Schizophrenia	Schizophrenia || ||	TRUE	igd	213625968	2	0.00639175	456380	2.5e-06	ukb-b-9942	|| id:ukb-b-9942	TRUE	reported	igd	2	TRUE
rs58709801	G	A	G	A	-0.0150792	-0.0165031	0.101208	0.096	FALSE	FALSE	FALSE	ieu-b-5100	12	76270006	0.0145	141632	0.2575	Schizophrenia || id:ieu-b-5100	Schizophrenia	Schizophrenia || ||	TRUE	igd	76270006	12	0.00339399	456380	8.9e-06	ukb-b-9942	|| id:ukb-b-9942	TRUE	reported	igd	2	TRUE
rs58824859	C	A	C	A	0.0118268	0.023197	0.365075	0.352	FALSE	FALSE	FALSE	ieu-b-5100	5	137976541	0.0086	161405	0.00680002	Schizophrenia || id:ieu-b-5100	Schizophrenia	Schizophrenia || ||	TRUE	igd	137976541	5	0.00219366	456380	7.00003e-08	ukb-b-9942	|| id:ukb-b-9942	TRUE	reported	igd	2	TRUE
rs6043520	C	T	C	T	0.00962425	0.00359646	0.39336	0.438	FALSE	FALSE	FALSE	ieu-b-5100	20	15738249	0.0082	161405	0.663901	Schizophrenia || id:ieu-b-5100	Schizophrenia	Schizophrenia || ||	TRUE	igd	15738249	20	0.00213901	456380	6.80002e-06	ukb-b-9942	|| id:ukb-b-9942	TRUE	reported	igd	2	TRUE
rs61775107	T	C	T	C	-0.0113821	0.00589736	0.23522	0.227	FALSE	FALSE	FALSE	ieu-b-5100	1	14054970	0.0092	161405	0.516699	Schizophrenia || id:ieu-b-5100	Schizophrenia	Schizophrenia || ||	TRUE	igd	14054970	1	0.00241176	456380	2.39999e-06	ukb-b-9942	|| id:ukb-b-9942	TRUE	reported	igd	2	TRUE
rs62062033	T	C	T	C	0.0129274	0.0243029	0.172431	0.175	FALSE	FALSE	FALSE	ieu-b-5100	17	6254811	0.0101	161405	0.0158201	Schizophrenia || id:ieu-b-5100	Schizophrenia	Schizophrenia || ||	TRUE	igd	6254811	17	0.00275083	456380	2.59998e-06	ukb-b-9942	|| id:ukb-b-9942	TRUE	reported	igd	2	TRUE
rs62119705	T	C	T	C	0.00992086	0.0322959	0.658049	0.659	FALSE	FALSE	FALSE	ieu-b-5100	19	2279746	0.0089	161024	0.0002651	Schizophrenia || id:ieu-b-5100	Schizophrenia	Schizophrenia || ||	TRUE	igd	2279746	19	0.00215778	456380	4.30002e-06	ukb-b-9942	|| id:ukb-b-9942	TRUE	reported	igd	2	TRUE
rs62459096	T	G	T	G	-0.0207931	0.0214995	0.070424	0.062	FALSE	FALSE	FALSE	ieu-b-5100	7	44268127	0.0188	161405	0.2542	Schizophrenia || id:ieu-b-5100	Schizophrenia	Schizophrenia || ||	TRUE	igd	44268127	7	0.00438464	456380	2.1e-06	ukb-b-9942	|| id:ukb-b-9942	TRUE	reported	igd	2	TRUE
rs6589520	G	T	G	T	0.0225775	-0.0124028	0.044514	0.047	FALSE	FALSE	FALSE	ieu-b-5100	11	115851152	0.0184	161123	0.5005	Schizophrenia || id:ieu-b-5100	Schizophrenia	Schizophrenia || ||	TRUE	igd	115851152	11	0.0049727	456380	5.60003e-06	ukb-b-9942	|| id:ukb-b-9942	TRUE	reported	igd	2	TRUE
rs6667345	T	C	T	C	0.0120277	-0.00350385	0.270243	0.275	FALSE	FALSE	FALSE	ieu-b-5100	1	8197477	0.0098	161405	0.719	Schizophrenia || id:ieu-b-5100	Schizophrenia	Schizophrenia || ||	TRUE	igd	8197477	1	0.00243539	456380	7.90005e-07	ukb-b-9942	|| id:ukb-b-9942	TRUE	reported	igd	2	TRUE
rs6749467	A	G	A	G	-0.0106399	-0.0103958	0.46467	0.531	FALSE	FALSE	FALSE	ieu-b-5100	2	343517	0.0083	161405	0.2124	Schizophrenia || id:ieu-b-5100	Schizophrenia	Schizophrenia || ||	TRUE	igd	343517	2	0.00207826	456380	3.09999e-07	ukb-b-9942	|| id:ukb-b-9942	TRUE	reported	igd	2	TRUE
rs6773456	G	A	G	A	0.00946298	-0.00730327	0.419784	0.429	FALSE	FALSE	FALSE	ieu-b-5100	3	191765223	0.0078	161405	0.3483	Schizophrenia || id:ieu-b-5100	Schizophrenia	Schizophrenia || ||	TRUE	igd	191765223	3	0.00207439	456380	5.1e-06	ukb-b-9942	|| id:ukb-b-9942	TRUE	reported	igd	2	TRUE
rs6954825	C	T	C	T	0.0134611	0.0101008	0.158973	0.16	FALSE	FALSE	FALSE	ieu-b-5100	7	101207035	0.0117	134042	0.3862	Schizophrenia || id:ieu-b-5100	Schizophrenia	Schizophrenia || ||	TRUE	igd	101207035	7	0.00279712	456380	1.5e-06	ukb-b-9942	|| id:ukb-b-9942	TRUE	reported	igd	2	TRUE
rs7089175	T	C	T	C	-0.00946298	-0.00330453	0.51929	0.568	FALSE	FALSE	FALSE	ieu-b-5100	10	2958311	0.0081	161405	0.6822	Schizophrenia || id:ieu-b-5100	Schizophrenia	Schizophrenia || ||	TRUE	igd	2958311	10	0.00206188	456380	4.39997e-06	ukb-b-9942	|| id:ukb-b-9942	TRUE	reported	igd	2	TRUE
rs71351659	G	A	G	A	-0.0247331	0.0102019	0.03744	0.037	FALSE	FALSE	FALSE	ieu-b-5100	20	45743615	0.0246	141731	0.6787	Schizophrenia || id:ieu-b-5100	Schizophrenia	Schizophrenia || ||	TRUE	igd	45743615	20	0.00558611	456380	9.49992e-06	ukb-b-9942	|| id:ukb-b-9942	TRUE	reported	igd	2	TRUE
rs714020	T	C	T	C	0.0123158	-0.00669752	0.230477	0.194	FALSE	FALSE	FALSE	ieu-b-5100	22	40493860	0.01	161405	0.5057	Schizophrenia || id:ieu-b-5100	Schizophrenia	Schizophrenia || ||	TRUE	igd	40493860	22	0.00243998	456380	4.49997e-07	ukb-b-9942	|| id:ukb-b-9942	TRUE	reported	igd	2	TRUE
rs724643	G	A	G	A	0.011581	-0.0166014	0.769457	0.752	FALSE	FALSE	FALSE	ieu-b-5100	7	88669096	0.0089	161405	0.0625706	Schizophrenia || id:ieu-b-5100	Schizophrenia	Schizophrenia || ||	TRUE	igd	88669096	7	0.00243102	456380	1.89998e-06	ukb-b-9942	|| id:ukb-b-9942	TRUE	reported	igd	2	TRUE
rs72633596	C	G	C	G	-0.0121203	-0.0103958	0.225247	0.193	FALSE	TRUE	FALSE	ieu-b-5100	8	35225501	0.0101	161405	0.3044	Schizophrenia || id:ieu-b-5100	Schizophrenia	Schizophrenia || ||	TRUE	igd	35225501	8	0.00244662	456380	7.29995e-07	ukb-b-9942	|| id:ukb-b-9942	TRUE	reported	igd	2	TRUE
rs72655898	G	A	G	A	-0.0107992	-0.0010994	0.286147	0.243	FALSE	FALSE	FALSE	ieu-b-5100	13	112082676	0.0096	161405	0.9084	Schizophrenia || id:ieu-b-5100	Schizophrenia	Schizophrenia || ||	TRUE	igd	112082676	13	0.00228306	456380	2.19999e-06	ukb-b-9942	|| id:ukb-b-9942	TRUE	reported	igd	2	TRUE
rs72795429	T	C	T	C	-0.0287129	0.0530949	0.029919	0.026	FALSE	FALSE	FALSE	ieu-b-5100	16	84606181	0.0276	131731	0.0541602	Schizophrenia || id:ieu-b-5100	Schizophrenia	Schizophrenia || ||	TRUE	igd	84606181	16	0.00600813	456380	1.79999e-06	ukb-b-9942	|| id:ukb-b-9942	TRUE	reported	igd	2	TRUE
rs73085844	G	T	G	T	-0.0331207	-0.00179838	0.025544	0.024	FALSE	FALSE	FALSE	ieu-b-5100	7	30740079	0.0284	161405	0.9489	Schizophrenia || id:ieu-b-5100	Schizophrenia	Schizophrenia || ||	TRUE	igd	30740079	7	0.00648004	456380	3.2e-07	ukb-b-9942	|| id:ukb-b-9942	TRUE	reported	igd	2	TRUE
rs74251463	C	G	C	G	0.020064	0.0119005	0.057989	0.116	FALSE	TRUE	FALSE	ieu-b-5100	17	32091001	0.0135	161405	0.3781	Schizophrenia || id:ieu-b-5100	Schizophrenia	Schizophrenia || ||	TRUE	igd	32091001	17	0.00441137	456380	5.39995e-06	ukb-b-9942	|| id:ukb-b-9942	TRUE	reported	igd	2	TRUE
rs74957515	G	C	G	C	0.013997	-0.012699	0.129158	0.106	FALSE	TRUE	FALSE	ieu-b-5100	6	111893800	0.0134	161405	0.3436	Schizophrenia || id:ieu-b-5100	Schizophrenia	Schizophrenia || ||	TRUE	igd	111893800	6	0.00311227	456380	6.90001e-06	ukb-b-9942	|| id:ukb-b-9942	TRUE	reported	igd	2	TRUE
rs7514956	C	A	C	A	-0.0132066	0.0111014	0.186513	0.182	FALSE	FALSE	FALSE	ieu-b-5100	1	74019696	0.011	136032	0.3149	Schizophrenia || id:ieu-b-5100	Schizophrenia	Schizophrenia || ||	TRUE	igd	74019696	1	0.0026301	456380	5.1e-07	ukb-b-9942	|| id:ukb-b-9942	TRUE	reported	igd	2	TRUE
rs75359967	G	C	G	C	-0.0176484	-0.0311013	0.083037	0.092	FALSE	TRUE	FALSE	ieu-b-5100	6	50491551	0.0146	161405	0.0324997	Schizophrenia || id:ieu-b-5100	Schizophrenia	Schizophrenia || ||	TRUE	igd	50491551	6	0.00376388	456380	2.69998e-06	ukb-b-9942	|| id:ukb-b-9942	TRUE	reported	igd	2	TRUE
rs75591339	C	T	C	T	-0.0231955	-0.0178006	0.046759	0.048	FALSE	FALSE	FALSE	ieu-b-5100	15	83627623	0.0208	130644	0.3916	Schizophrenia || id:ieu-b-5100	Schizophrenia	Schizophrenia || ||	TRUE	igd	83627623	15	0.00488467	456380	2e-06	ukb-b-9942	|| id:ukb-b-9942	TRUE	reported	igd	2	TRUE
rs7615084	A	G	A	G	0.0135202	-0.00750179	0.165706	0.203	FALSE	FALSE	FALSE	ieu-b-5100	3	174719405	0.0098	161405	0.4447	Schizophrenia || id:ieu-b-5100	Schizophrenia	Schizophrenia || ||	TRUE	igd	174719405	3	0.00276029	456380	9.69996e-07	ukb-b-9942	|| id:ukb-b-9942	TRUE	reported	igd	2	TRUE
rs76572490	G	A	G	A	0.0159377	0.00729656	0.106329	0.164	FALSE	FALSE	FALSE	ieu-b-5100	4	105641593	0.0113	161405	0.5182	Schizophrenia || id:ieu-b-5100	Schizophrenia	Schizophrenia || ||	TRUE	igd	105641593	4	0.00337812	456380	2.39999e-06	ukb-b-9942	|| id:ukb-b-9942	TRUE	reported	igd	2	TRUE
rs76892360	C	T	C	T	-0.0115719	-0.0246048	0.202553	0.209	FALSE	FALSE	FALSE	ieu-b-5100	5	7381172	0.0106	137211	0.02066	Schizophrenia || id:ieu-b-5100	Schizophrenia	Schizophrenia || ||	TRUE	igd	7381172	5	0.00255586	456380	5.99998e-06	ukb-b-9942	|| id:ukb-b-9942	TRUE	reported	igd	2	TRUE
rs77205736	T	C	T	C	0.0148569	0.00190181	0.274855	0.261	FALSE	FALSE	FALSE	ieu-b-5100	8	10153460	0.0097	134042	0.8482	Schizophrenia || id:ieu-b-5100	Schizophrenia	Schizophrenia || ||	TRUE	igd	10153460	8	0.00229517	456380	9.60064e-11	ukb-b-9942	|| id:ukb-b-9942	TRUE	reported	igd	2	TRUE
rs77284918	A	G	A	G	0.0268815	0.0154995	0.031536	0.032	FALSE	FALSE	FALSE	ieu-b-5100	2	123469715	0.0252	134042	0.5381	Schizophrenia || id:ieu-b-5100	Schizophrenia	Schizophrenia || ||	TRUE	igd	123469715	2	0.00594948	456380	6.19998e-06	ukb-b-9942	|| id:ukb-b-9942	TRUE	reported	igd	2	TRUE
rs77586137	A	G	A	G	-0.0154582	0.0186019	0.113504	0.097	FALSE	FALSE	FALSE	ieu-b-5100	8	143137894	0.0151	161405	0.219	Schizophrenia || id:ieu-b-5100	Schizophrenia	Schizophrenia || ||	TRUE	igd	143137894	8	0.00334203	456380	3.69999e-06	ukb-b-9942	|| id:ukb-b-9942	TRUE	reported	igd	2	TRUE
rs7760633	T	C	T	C	-0.00985243	-0.0138043	0.370453	0.365	FALSE	FALSE	FALSE	ieu-b-5100	6	87297558	0.0081	161405	0.0867601	Schizophrenia || id:ieu-b-5100	Schizophrenia	Schizophrenia || ||	TRUE	igd	87297558	6	0.00214122	456380	4.20001e-06	ukb-b-9942	|| id:ukb-b-9942	TRUE	reported	igd	2	TRUE
rs7776279	A	G	A	G	0.0118368	0.0366017	0.714735	0.766	FALSE	FALSE	FALSE	ieu-b-5100	6	163999770	0.01	159599	0.000248702	Schizophrenia || id:ieu-b-5100	Schizophrenia	Schizophrenia || ||	TRUE	igd	163999770	6	0.00227307	456380	1.89998e-07	ukb-b-9942	|| id:ukb-b-9942	TRUE	reported	igd	2	TRUE
rs7787278	A	G	A	G	-0.00918235	0.00329542	0.474036	0.447	FALSE	FALSE	FALSE	ieu-b-5100	7	22216064	0.0079	161405	0.6787	Schizophrenia || id:ieu-b-5100	Schizophrenia	Schizophrenia || ||	TRUE	igd	22216064	7	0.00205016	456380	7.49998e-06	ukb-b-9942	|| id:ukb-b-9942	TRUE	reported	igd	2	TRUE
rs78379279	C	T	C	T	-0.031873	0.104605	0.022291	0.02	FALSE	FALSE	FALSE	ieu-b-5100	1	196215570	0.0366	125436	0.004271	Schizophrenia || id:ieu-b-5100	Schizophrenia	Schizophrenia || ||	TRUE	igd	196215570	1	0.00710878	456380	7.29995e-06	ukb-b-9942	|| id:ukb-b-9942	TRUE	reported	igd	2	TRUE
rs78387400	A	G	A	G	0.0271431	0.0343016	0.031972	0.033	FALSE	FALSE	FALSE	ieu-b-5100	16	54206097	0.0223	161405	0.1244	Schizophrenia || id:ieu-b-5100	Schizophrenia	Schizophrenia || ||	TRUE	igd	54206097	16	0.00585868	456380	3.59998e-06	ukb-b-9942	|| id:ukb-b-9942	TRUE	reported	igd	2	TRUE
rs78539764	C	T	C	T	-0.030081	-0.0204005	0.027798	0.025	FALSE	FALSE	FALSE	ieu-b-5100	12	12490981	0.0279	153068	0.4649	Schizophrenia || id:ieu-b-5100	Schizophrenia	Schizophrenia || ||	TRUE	igd	12490981	12	0.00627021	456380	1.6e-06	ukb-b-9942	|| id:ukb-b-9942	TRUE	reported	igd	2	TRUE
rs78546077	C	T	C	T	-0.0296602	0.0075988	0.02667	0.023	FALSE	FALSE	FALSE	ieu-b-5100	10	48642432	0.0307	146593	0.8041	Schizophrenia || id:ieu-b-5100	Schizophrenia	Schizophrenia || ||	TRUE	igd	48642432	10	0.00660082	456380	7.00003e-06	ukb-b-9942	|| id:ukb-b-9942	TRUE	reported	igd	2	TRUE
rs7910200	T	C	T	C	-0.0102176	-0.00380276	0.424276	0.48	FALSE	FALSE	FALSE	ieu-b-5100	10	15981388	0.0102	161405	0.713199	Schizophrenia || id:ieu-b-5100	Schizophrenia	Schizophrenia || ||	TRUE	igd	15981388	10	0.00207188	456380	8.19993e-07	ukb-b-9942	|| id:ukb-b-9942	TRUE	reported	igd	2	TRUE
rs79232384	T	C	T	C	-0.0221341	-0.0338022	0.04415	0.041	FALSE	FALSE	FALSE	ieu-b-5100	12	125729002	0.0218	139696	0.1201	Schizophrenia || id:ieu-b-5100	Schizophrenia	Schizophrenia || ||	TRUE	igd	125729002	12	0.00500931	456380	9.90011e-06	ukb-b-9942	|| id:ukb-b-9942	TRUE	reported	igd	2	TRUE
rs79475047	C	T	C	T	0.0369793	0.0398017	0.027316	0.022	FALSE	FALSE	FALSE	ieu-b-5100	6	20992197	0.0312	127680	0.2025	Schizophrenia || id:ieu-b-5100	Schizophrenia	Schizophrenia || ||	TRUE	igd	20992197	6	0.00626977	456380	3.69999e-09	ukb-b-9942	|| id:ukb-b-9942	TRUE	reported	igd	2	TRUE
rs80339785	T	C	T	C	-0.023713	0.0113036	0.04104	0.068	FALSE	FALSE	FALSE	ieu-b-5100	8	27818236	0.0155	161405	0.4674	Schizophrenia || id:ieu-b-5100	Schizophrenia	Schizophrenia || ||	TRUE	igd	27818236	8	0.0051799	456380	4.70002e-06	ukb-b-9942	|| id:ukb-b-9942	TRUE	reported	igd	2	TRUE
rs9368527	A	C	A	C	-0.0111924	-0.0323994	0.368826	0.379	FALSE	FALSE	FALSE	ieu-b-5100	6	27679445	0.008	161405	4.96798e-05	Schizophrenia || id:ieu-b-5100	Schizophrenia	Schizophrenia || ||	TRUE	igd	27679445	6	0.00212721	456380	1.40001e-07	ukb-b-9942	|| id:ukb-b-9942	TRUE	reported	igd	2	TRUE

## Sheet: ukb-b-9942 vs ieu-b-5099
SNP	effect_allele.exposure	other_allele.exposure	effect_allele.outcome	other_allele.outcome	beta.exposure	beta.outcome	eaf.exposure	eaf.outcome	remove	palindromic	ambiguous	id.outcome	chr	pos	se.outcome	samplesize.outcome	pval.outcome	outcome	originalname.outcome	outcome.deprecated	mr_keep.outcome	data_source.outcome	pos.exposure	chr.exposure	se.exposure	samplesize.exposure	pval.exposure	id.exposure	exposure	mr_keep.exposure	pval_origin.exposure	data_source.exposure	action	mr_keep
rs10083354	A	G	A	G	0.010597	0.00429923	0.293266	0.259	FALSE	FALSE	FALSE	ieu-b-5099	14	87487691	0.0088	175799	0.6273	Schizophrenia || id:ieu-b-5099	Schizophrenia	Schizophrenia || ||	TRUE	igd	87487691	14	0.0023751	456380	8.09991e-06	ukb-b-9942	|| id:ukb-b-9942	TRUE	reported	igd	2	TRUE
rs10094026	A	G	A	G	0.0150639	-0.0102968	0.130178	0.139	FALSE	FALSE	FALSE	ieu-b-5099	8	8646438	0.0118	175799	0.3817	Schizophrenia || id:ieu-b-5099	Schizophrenia	Schizophrenia || ||	TRUE	igd	8646438	8	0.00304795	456380	7.69999e-07	ukb-b-9942	|| id:ukb-b-9942	TRUE	reported	igd	2	TRUE
rs10116277	T	G	T	G	0.00972771	0.00120072	0.484233	0.534	FALSE	FALSE	FALSE	ieu-b-5099	9	22081397	0.0076	175799	0.8747	Schizophrenia || id:ieu-b-5099	Schizophrenia	Schizophrenia || ||	TRUE	igd	22081397	9	0.00204522	456380	2e-06	ukb-b-9942	|| id:ukb-b-9942	TRUE	reported	igd	2	TRUE
rs10172295	A	G	A	G	-0.0102936	0.0328022	0.416147	0.406	FALSE	FALSE	FALSE	ieu-b-5099	2	58201202	0.0076	175799	1.71498e-05	Schizophrenia || id:ieu-b-5099	Schizophrenia	Schizophrenia || ||	TRUE	igd	58201202	2	0.00208179	456380	7.59994e-07	ukb-b-9942	|| id:ukb-b-9942	TRUE	reported	igd	2	TRUE
rs10512199	C	G	C	G	0.0223965	0.0428031	0.048679	0.047	FALSE	TRUE	FALSE	ieu-b-5099	9	93197125	0.0172	175799	0.01299	Schizophrenia || id:ieu-b-5099	Schizophrenia	Schizophrenia || ||	TRUE	igd	93197125	9	0.00477542	456380	2.69998e-06	ukb-b-9942	|| id:ukb-b-9942	TRUE	reported	igd	2	TRUE
rs10750459	T	C	T	C	-0.00985303	-0.0118001	0.417906	0.417	FALSE	FALSE	FALSE	ieu-b-5099	11	130903582	0.0078	175799	0.1304	Schizophrenia || id:ieu-b-5099	Schizophrenia	Schizophrenia || ||	TRUE	igd	130903582	11	0.00210846	456380	2.99999e-06	ukb-b-9942	|| id:ukb-b-9942	TRUE	reported	igd	2	TRUE
rs10838511	T	C	T	C	0.0180857	0.0350988	0.072984	0.073	FALSE	FALSE	FALSE	ieu-b-5099	11	45780039	0.0155	175799	0.02391	Schizophrenia || id:ieu-b-5099	Schizophrenia	Schizophrenia || ||	TRUE	igd	45780039	11	0.00395544	456380	4.79999e-06	ukb-b-9942	|| id:ukb-b-9942	TRUE	reported	igd	2	TRUE
rs10852602	A	C	A	C	0.0149971	0.0103029	0.16794	0.183	FALSE	FALSE	FALSE	ieu-b-5099	16	49762462	0.0098	175799	0.2953	Schizophrenia || id:ieu-b-5099	Schizophrenia	Schizophrenia || ||	TRUE	igd	49762462	16	0.00273431	456380	4.09996e-08	ukb-b-9942	|| id:ukb-b-9942	TRUE	reported	igd	2	TRUE
rs10983735	A	G	A	G	0.0156804	0.0156011	0.154461	0.16	FALSE	FALSE	FALSE	ieu-b-5099	9	120416066	0.0099	175799	0.1151	Schizophrenia || id:ieu-b-5099	Schizophrenia	Schizophrenia || ||	TRUE	igd	120416066	9	0.00283547	456380	3.2e-08	ukb-b-9942	|| id:ukb-b-9942	TRUE	reported	igd	2	TRUE
rs11049241	A	C	A	C	0.0124993	-0.00840458	0.186886	0.171	FALSE	FALSE	FALSE	ieu-b-5099	12	28119596	0.0107	175799	0.4344	Schizophrenia || id:ieu-b-5099	Schizophrenia	Schizophrenia || ||	TRUE	igd	28119596	12	0.00263194	456380	2e-06	ukb-b-9942	|| id:ukb-b-9942	TRUE	reported	igd	2	TRUE
rs111288222	T	C	T	C	-0.0386416	-0.0663962	0.016208	0.018	FALSE	FALSE	FALSE	ieu-b-5099	1	227090717	0.0358	161405	0.0636502	Schizophrenia || id:ieu-b-5099	Schizophrenia	Schizophrenia || ||	TRUE	igd	227090717	1	0.00834142	456380	3.59998e-06	ukb-b-9942	|| id:ukb-b-9942	TRUE	reported	igd	2	TRUE
rs11204762	G	A	G	A	-0.0110104	-0.00679685	0.2435	0.276	FALSE	FALSE	FALSE	ieu-b-5099	1	150999737	0.0087	175799	0.4377	Schizophrenia || id:ieu-b-5099	Schizophrenia	Schizophrenia || ||	TRUE	igd	150999737	1	0.00238685	456380	4e-06	ukb-b-9942	|| id:ukb-b-9942	TRUE	reported	igd	2	TRUE
rs114433024	A	G	A	G	0.0334699	0.0328952	0.018978	0.017	FALSE	FALSE	FALSE	ieu-b-5099	5	139208055	0.0385	165729	0.392	Schizophrenia || id:ieu-b-5099	Schizophrenia	Schizophrenia || ||	TRUE	igd	139208055	5	0.0074954	456380	8e-06	ukb-b-9942	|| id:ukb-b-9942	TRUE	reported	igd	2	TRUE
rs114708313	T	A	T	A	0.0227095	-0.0057037	0.066003	0.089	FALSE	TRUE	FALSE	ieu-b-5099	6	31329004	0.0135	175799	0.6736	Schizophrenia || id:ieu-b-5099	Schizophrenia	Schizophrenia || ||	TRUE	igd	31329004	6	0.00426159	456380	9.90011e-08	ukb-b-9942	|| id:ukb-b-9942	TRUE	reported	igd	2	TRUE
rs11681014	G	A	G	A	-0.00985539	-0.00669752	0.641994	0.566	FALSE	FALSE	FALSE	ieu-b-5099	2	135135102	0.0078	175799	0.3898	Schizophrenia || id:ieu-b-5099	Schizophrenia	Schizophrenia || ||	TRUE	igd	135135102	2	0.00213843	456380	4.09996e-06	ukb-b-9942	|| id:ukb-b-9942	TRUE	reported	igd	2	TRUE
rs117145198	T	C	T	C	-0.0125696	-0.0214973	0.157225	0.145	FALSE	FALSE	FALSE	ieu-b-5099	16	3944638	0.0117	175799	0.0665794	Schizophrenia || id:ieu-b-5099	Schizophrenia	Schizophrenia || ||	TRUE	igd	3944638	16	0.00283777	456380	9.49992e-06	ukb-b-9942	|| id:ukb-b-9942	TRUE	reported	igd	2	TRUE
rs117392835	G	A	G	A	0.0326984	0.00569619	0.022024	0.023	FALSE	FALSE	FALSE	ieu-b-5099	11	27686250	0.0318	165729	0.8584	Schizophrenia || id:ieu-b-5099	Schizophrenia	Schizophrenia || ||	TRUE	igd	27686250	11	0.00733252	456380	8.19993e-06	ukb-b-9942	|| id:ukb-b-9942	TRUE	reported	igd	2	TRUE
rs11844580	A	G	A	G	-0.0132439	-0.00970278	0.153233	0.134	FALSE	FALSE	FALSE	ieu-b-5099	14	34241004	0.0116	175799	0.403	Schizophrenia || id:ieu-b-5099	Schizophrenia	Schizophrenia || ||	TRUE	igd	34241004	14	0.00284617	456380	3.29997e-06	ukb-b-9942	|| id:ukb-b-9942	TRUE	reported	igd	2	TRUE
rs12089815	A	G	A	G	-0.00958246	-0.0288984	0.548637	0.553	FALSE	FALSE	FALSE	ieu-b-5099	1	91189933	0.0075	175799	0.000121099	Schizophrenia || id:ieu-b-5099	Schizophrenia	Schizophrenia || ||	TRUE	igd	91189933	1	0.00206171	456380	3.40001e-06	ukb-b-9942	|| id:ukb-b-9942	TRUE	reported	igd	2	TRUE
rs1217106	G	A	G	A	0.0140134	0.0408012	0.782419	0.821	FALSE	FALSE	FALSE	ieu-b-5099	8	64567670	0.01	175799	4.64002e-05	Schizophrenia || id:ieu-b-5099	Schizophrenia	Schizophrenia || ||	TRUE	igd	64567670	8	0.00249759	456380	2e-08	ukb-b-9942	|| id:ukb-b-9942	TRUE	reported	igd	2	TRUE
rs12203592	T	C	T	C	0.0196624	-0.00580313	0.219436	0.128	FALSE	FALSE	FALSE	ieu-b-5099	6	396321	0.0128	175799	0.6495	Schizophrenia || id:ieu-b-5099	Schizophrenia	Schizophrenia || ||	TRUE	igd	396321	6	0.00243611	456380	7.00003e-16	ukb-b-9942	|| id:ukb-b-9942	TRUE	reported	igd	2	TRUE
rs12451892	C	T	C	T	0.00970902	0.00120072	0.380091	0.414	FALSE	FALSE	FALSE	ieu-b-5099	17	2247982	0.0076	175799	0.8701	Schizophrenia || id:ieu-b-5099	Schizophrenia	Schizophrenia || ||	TRUE	igd	2247982	17	0.00212158	456380	4.70002e-06	ukb-b-9942	|| id:ukb-b-9942	TRUE	reported	igd	2	TRUE
rs12576368	C	T	C	T	-0.0100138	-0.00929665	0.285352	0.228	FALSE	FALSE	FALSE	ieu-b-5099	11	57942072	0.0091	175799	0.3059	Schizophrenia || id:ieu-b-5099	Schizophrenia	Schizophrenia || ||	TRUE	igd	57942072	11	0.00226437	456380	9.80009e-06	ukb-b-9942	|| id:ukb-b-9942	TRUE	reported	igd	2	TRUE
rs1318845	C	T	C	T	-0.0130453	-0.0111971	0.200795	0.269	FALSE	FALSE	FALSE	ieu-b-5099	4	153001662	0.0093	175799	0.2254	Schizophrenia || id:ieu-b-5099	Schizophrenia	Schizophrenia || ||	TRUE	igd	153001662	4	0.00257421	456380	4e-07	ukb-b-9942	|| id:ukb-b-9942	TRUE	reported	igd	2	TRUE
rs13254457	C	A	C	A	-0.0114495	-0.00539542	0.243279	0.231	FALSE	FALSE	FALSE	ieu-b-5099	8	40707884	0.009	175799	0.5449	Schizophrenia || id:ieu-b-5099	Schizophrenia	Schizophrenia || ||	TRUE	igd	40707884	8	0.00239699	456380	1.79999e-06	ukb-b-9942	|| id:ukb-b-9942	TRUE	reported	igd	2	TRUE
rs1336932	A	G	A	G	0.0103342	0.0337016	0.719855	0.738	FALSE	FALSE	FALSE	ieu-b-5099	13	57553346	0.009	175799	0.000167699	Schizophrenia || id:ieu-b-5099	Schizophrenia	Schizophrenia || ||	TRUE	igd	57553346	13	0.00227883	456380	5.80003e-06	ukb-b-9942	|| id:ukb-b-9942	TRUE	reported	igd	2	TRUE
rs13421943	T	C	T	C	0.0154658	0.00780034	0.12919	0.113	FALSE	FALSE	FALSE	ieu-b-5099	2	6777264	0.0122	175799	0.5215	Schizophrenia || id:ieu-b-5099	Schizophrenia	Schizophrenia || ||	TRUE	igd	6777264	2	0.00307844	456380	5.1e-07	ukb-b-9942	|| id:ukb-b-9942	TRUE	reported	igd	2	TRUE
rs13429081	T	A	T	A	0.0128893	0.0283995	0.186042	0.177	FALSE	TRUE	FALSE	ieu-b-5099	2	185963522	0.0096	175799	0.003059	Schizophrenia || id:ieu-b-5099	Schizophrenia	Schizophrenia || ||	TRUE	igd	185963522	2	0.00263883	456380	1e-06	ukb-b-9942	|| id:ukb-b-9942	TRUE	reported	igd	2	TRUE
rs1372504	A	G	A	G	0.0103554	0.00959589	0.373673	0.378	FALSE	FALSE	FALSE	ieu-b-5099	5	103749428	0.0076	175799	0.205	Schizophrenia || id:ieu-b-5099	Schizophrenia	Schizophrenia || ||	TRUE	igd	103749428	5	0.00211393	456380	9.59997e-07	ukb-b-9942	|| id:ukb-b-9942	TRUE	reported	igd	2	TRUE
rs137867530	T	C	T	C	-0.0384693	0.0395	0.017336	0.018	FALSE	FALSE	FALSE	ieu-b-5099	15	25488099	0.0386	161405	0.3062	Schizophrenia || id:ieu-b-5099	Schizophrenia	Schizophrenia || ||	TRUE	igd	25488099	15	0.00794035	456380	1.29999e-06	ukb-b-9942	|| id:ukb-b-9942	TRUE	reported	igd	2	TRUE
rs145468213	A	G	A	G	-0.0433805	0.0935967	0.014815	0.013	FALSE	FALSE	FALSE	ieu-b-5099	15	23679968	0.0686	161405	0.1724	Schizophrenia || id:ieu-b-5099	Schizophrenia	Schizophrenia || ||	TRUE	igd	23679968	15	0.00968684	456380	7.49998e-06	ukb-b-9942	|| id:ukb-b-9942	TRUE	reported	igd	2	TRUE
rs145957749	A	C	A	C	-0.0316234	-0.020998	0.023077	0.023	FALSE	FALSE	FALSE	ieu-b-5099	16	80690635	0.0334	161405	0.5296	Schizophrenia || id:ieu-b-5099	Schizophrenia	Schizophrenia || ||	TRUE	igd	80690635	16	0.00703013	456380	6.90001e-06	ukb-b-9942	|| id:ukb-b-9942	TRUE	reported	igd	2	TRUE
rs17183854	G	T	G	T	-0.0429541	-0.0304031	0.013342	0.017	FALSE	FALSE	FALSE	ieu-b-5099	18	3100049	0.0355	161405	0.3918	Schizophrenia || id:ieu-b-5099	Schizophrenia	Schizophrenia || ||	TRUE	igd	3100049	18	0.00901484	456380	1.89998e-06	ukb-b-9942	|| id:ukb-b-9942	TRUE	reported	igd	2	TRUE
rs17183866	G	A	G	A	-0.0133766	0.00900038	0.136756	0.117	FALSE	FALSE	FALSE	ieu-b-5099	14	76507459	0.0116	175799	0.4387	Schizophrenia || id:ieu-b-5099	Schizophrenia	Schizophrenia || ||	TRUE	igd	76507459	14	0.00298925	456380	7.59994e-06	ukb-b-9942	|| id:ukb-b-9942	TRUE	reported	igd	2	TRUE
rs17513184	T	C	T	C	-0.018716	-0.018704	0.083064	0.076	FALSE	FALSE	FALSE	ieu-b-5099	5	53585870	0.0163	175799	0.2527	Schizophrenia || id:ieu-b-5099	Schizophrenia	Schizophrenia || ||	TRUE	igd	53585870	5	0.0038227	456380	9.80009e-07	ukb-b-9942	|| id:ukb-b-9942	TRUE	reported	igd	2	TRUE
rs17688839	T	A	T	A	0.01259	-0.00469894	0.193249	0.164	FALSE	TRUE	FALSE	ieu-b-5099	7	92263350	0.0105	175799	0.6553	Schizophrenia || id:ieu-b-5099	Schizophrenia	Schizophrenia || ||	TRUE	igd	92263350	7	0.00260732	456380	1.40001e-06	ukb-b-9942	|| id:ukb-b-9942	TRUE	reported	igd	2	TRUE
rs1897405	T	A	T	A	0.0107111	0.00280393	0.325756	0.37	FALSE	TRUE	FALSE	ieu-b-5099	2	82085450	0.0078	175799	0.7206	Schizophrenia || id:ieu-b-5099	Schizophrenia	Schizophrenia || ||	TRUE	igd	82085450	2	0.00218507	456380	9.49992e-07	ukb-b-9942	|| id:ukb-b-9942	TRUE	reported	igd	2	TRUE
rs2058582	G	A	G	A	0.0102993	0.00460057	0.698769	0.695	FALSE	FALSE	FALSE	ieu-b-5099	4	13892169	0.0082	175799	0.573099	Schizophrenia || id:ieu-b-5099	Schizophrenia	Schizophrenia || ||	TRUE	igd	13892169	4	0.00223922	456380	4.20001e-06	ukb-b-9942	|| id:ukb-b-9942	TRUE	reported	igd	2	TRUE
rs243500	C	G	C	G	0.00966257	0	0.43408	0.458	FALSE	TRUE	TRUE	ieu-b-5099	7	148439365	0.0078	175799	0.9962	Schizophrenia || id:ieu-b-5099	Schizophrenia	Schizophrenia || ||	TRUE	igd	148439365	7	0.00209446	456380	4e-06	ukb-b-9942	|| id:ukb-b-9942	TRUE	reported	igd	2	FALSE
rs2687960	A	G	A	G	-0.0311521	-0.0217028	0.023001	0.022	FALSE	FALSE	FALSE	ieu-b-5099	4	39443584	0.0313	161405	0.4881	Schizophrenia || id:ieu-b-5099	Schizophrenia	Schizophrenia || ||	TRUE	igd	39443584	4	0.00701476	456380	8.99995e-06	ukb-b-9942	|| id:ukb-b-9942	TRUE	reported	igd	2	TRUE
rs27152	T	C	T	C	-0.0100751	-0.00630011	0.663321	0.677	FALSE	FALSE	FALSE	ieu-b-5099	5	153734582	0.0081	175799	0.4327	Schizophrenia || id:ieu-b-5099	Schizophrenia	Schizophrenia || ||	TRUE	igd	153734582	5	0.00219189	456380	4.30002e-06	ukb-b-9942	|| id:ukb-b-9942	TRUE	reported	igd	2	TRUE
rs2838761	G	A	G	A	0.0139755	-0.00740253	0.130449	0.131	FALSE	FALSE	FALSE	ieu-b-5099	21	46481557	0.0115	175799	0.5184	Schizophrenia || id:ieu-b-5099	Schizophrenia	Schizophrenia || ||	TRUE	igd	46481557	21	0.00304505	456380	4.39997e-06	ukb-b-9942	|| id:ukb-b-9942	TRUE	reported	igd	2	TRUE
rs28655947	C	T	C	T	0.0201622	-0.00019998	0.064993	0.098	FALSE	FALSE	FALSE	ieu-b-5099	2	69152401	0.0125	175799	0.9893	Schizophrenia || id:ieu-b-5099	Schizophrenia	Schizophrenia || ||	TRUE	igd	69152401	2	0.0041442	456380	1.09999e-06	ukb-b-9942	|| id:ukb-b-9942	TRUE	reported	igd	2	TRUE
rs28709846	G	A	G	A	-0.0153369	0.0312018	0.109891	0.09	FALSE	FALSE	FALSE	ieu-b-5099	2	21685654	0.0147	175799	0.0344604	Schizophrenia || id:ieu-b-5099	Schizophrenia	Schizophrenia || ||	TRUE	igd	21685654	2	0.00330989	456380	3.59998e-06	ukb-b-9942	|| id:ukb-b-9942	TRUE	reported	igd	2	TRUE
rs329177	A	G	A	G	0.0107315	0.014596	0.611738	0.614	FALSE	FALSE	FALSE	ieu-b-5099	5	125130444	0.0077	175799	0.0587598	Schizophrenia || id:ieu-b-5099	Schizophrenia	Schizophrenia || ||	TRUE	igd	125130444	5	0.00216058	456380	6.80002e-07	ukb-b-9942	|| id:ukb-b-9942	TRUE	reported	igd	2	TRUE
rs34623735	T	C	T	C	0.0107705	-0.00669752	0.33449	0.371	FALSE	FALSE	FALSE	ieu-b-5099	10	129281256	0.0078	175799	0.3893	Schizophrenia || id:ieu-b-5099	Schizophrenia	Schizophrenia || ||	TRUE	igd	129281256	10	0.00218214	456380	8e-07	ukb-b-9942	|| id:ukb-b-9942	TRUE	reported	igd	2	TRUE
rs35621351	C	T	C	T	-0.0350603	-0.0353961	0.019349	0.022	FALSE	FALSE	FALSE	ieu-b-5099	7	55380566	0.0336	161405	0.2921	Schizophrenia || id:ieu-b-5099	Schizophrenia	Schizophrenia || ||	TRUE	igd	55380566	7	0.00742849	456380	2.39999e-06	ukb-b-9942	|| id:ukb-b-9942	TRUE	reported	igd	2	TRUE
rs356543	G	A	G	A	0.0108015	0.0182964	0.745173	0.762	FALSE	FALSE	FALSE	ieu-b-5099	2	164851354	0.0089	175799	0.0388302	Schizophrenia || id:ieu-b-5099	Schizophrenia	Schizophrenia || ||	TRUE	igd	164851354	2	0.00235154	456380	4.39997e-06	ukb-b-9942	|| id:ukb-b-9942	TRUE	reported	igd	2	TRUE
rs35675286	A	G	A	G	0.0291022	-0.0399032	0.028369	0.029	FALSE	FALSE	FALSE	ieu-b-5099	4	65273190	0.0286	165729	0.163	Schizophrenia || id:ieu-b-5099	Schizophrenia	Schizophrenia || ||	TRUE	igd	65273190	4	0.00651424	456380	7.90005e-06	ukb-b-9942	|| id:ukb-b-9942	TRUE	reported	igd	2	TRUE
rs35745455	G	A	G	A	-0.00908376	0.010505	0.50472	0.425	FALSE	FALSE	FALSE	ieu-b-5099	7	5824100	0.0079	175799	0.1874	Schizophrenia || id:ieu-b-5099	Schizophrenia	Schizophrenia || ||	TRUE	igd	5824100	7	0.00204479	456380	8.9e-06	ukb-b-9942	|| id:ukb-b-9942	TRUE	reported	igd	2	TRUE
rs3740390	T	C	T	C	0.0209748	-0.111103	0.079749	0.122	FALSE	FALSE	FALSE	ieu-b-5099	10	104638480	0.0116	175799	9.27043e-22	Schizophrenia || id:ieu-b-5099	Schizophrenia	Schizophrenia || ||	TRUE	igd	104638480	10	0.00377883	456380	2.80001e-08	ukb-b-9942	|| id:ukb-b-9942	TRUE	reported	igd	2	TRUE
rs4771073	G	A	G	A	0.0160831	0.00589736	0.881571	0.863	FALSE	FALSE	FALSE	ieu-b-5099	13	27693827	0.011	175799	0.5892	Schizophrenia || id:ieu-b-5099	Schizophrenia	Schizophrenia || ||	TRUE	igd	27693827	13	0.00318004	456380	4.20001e-07	ukb-b-9942	|| id:ukb-b-9942	TRUE	reported	igd	2	TRUE
rs4772055	A	G	A	G	-0.0126877	0.0114958	0.844038	0.858	FALSE	FALSE	FALSE	ieu-b-5099	13	98892976	0.0109	175799	0.2906	Schizophrenia || id:ieu-b-5099	Schizophrenia	Schizophrenia || ||	TRUE	igd	98892976	13	0.00284961	456380	8.50002e-06	ukb-b-9942	|| id:ukb-b-9942	TRUE	reported	igd	2	TRUE
rs4838594	C	T	C	T	0.0113964	0.00480151	0.239895	0.319	FALSE	FALSE	FALSE	ieu-b-5099	10	49669142	0.0084	175799	0.567799	Schizophrenia || id:ieu-b-5099	Schizophrenia	Schizophrenia || ||	TRUE	igd	49669142	10	0.00241321	456380	2.30001e-06	ukb-b-9942	|| id:ukb-b-9942	TRUE	reported	igd	2	TRUE
rs533745	A	G	A	G	0.00969921	-0.00269636	0.387517	0.347	FALSE	FALSE	FALSE	ieu-b-5099	1	34419822	0.0082	175799	0.7431	Schizophrenia || id:ieu-b-5099	Schizophrenia	Schizophrenia || ||	TRUE	igd	34419822	1	0.00210349	456380	4e-06	ukb-b-9942	|| id:ukb-b-9942	TRUE	reported	igd	2	TRUE
rs55643000	G	T	G	T	-0.0204187	-0.0335992	0.062116	0.057	FALSE	FALSE	FALSE	ieu-b-5099	12	5773969	0.0181	175799	0.06375	Schizophrenia || id:ieu-b-5099	Schizophrenia	Schizophrenia || ||	TRUE	igd	5773969	12	0.00428631	456380	1.89998e-06	ukb-b-9942	|| id:ukb-b-9942	TRUE	reported	igd	2	TRUE
rs55974805	T	C	T	C	-0.0113675	-0.0179971	0.245752	0.233	FALSE	FALSE	FALSE	ieu-b-5099	7	133771130	0.0091	175799	0.0490196	Schizophrenia || id:ieu-b-5099	Schizophrenia	Schizophrenia || ||	TRUE	igd	133771130	7	0.00237872	456380	1.79999e-06	ukb-b-9942	|| id:ukb-b-9942	TRUE	reported	igd	2	TRUE
rs56118546	G	T	G	T	-0.0175571	-0.0082955	0.15565	0.147	FALSE	FALSE	FALSE	ieu-b-5099	5	164465890	0.011	175799	0.4483	Schizophrenia || id:ieu-b-5099	Schizophrenia	Schizophrenia || ||	TRUE	igd	164465890	5	0.00285444	456380	7.69999e-10	ukb-b-9942	|| id:ukb-b-9942	TRUE	reported	igd	2	TRUE
rs57291759	C	A	C	A	-0.0300886	0.039604	0.02677	0.025	FALSE	FALSE	FALSE	ieu-b-5099	2	213625968	0.0266	161405	0.1365	Schizophrenia || id:ieu-b-5099	Schizophrenia	Schizophrenia || ||	TRUE	igd	213625968	2	0.00639175	456380	2.5e-06	ukb-b-9942	|| id:ukb-b-9942	TRUE	reported	igd	2	TRUE
rs58709801	G	A	G	A	-0.0150792	-0.0136958	0.101208	0.1	FALSE	FALSE	FALSE	ieu-b-5099	12	76270006	0.0133	175799	0.3024	Schizophrenia || id:ieu-b-5099	Schizophrenia	Schizophrenia || ||	TRUE	igd	76270006	12	0.00339399	456380	8.9e-06	ukb-b-9942	|| id:ukb-b-9942	TRUE	reported	igd	2	TRUE
rs58824859	C	A	C	A	0.0118268	0.0236986	0.365075	0.356	FALSE	FALSE	FALSE	ieu-b-5099	5	137976541	0.0082	175799	0.00367799	Schizophrenia || id:ieu-b-5099	Schizophrenia	Schizophrenia || ||	TRUE	igd	137976541	5	0.00219366	456380	7.00003e-08	ukb-b-9942	|| id:ukb-b-9942	TRUE	reported	igd	2	TRUE
rs6043520	C	T	C	T	0.00962425	0.00650109	0.39336	0.45	FALSE	FALSE	FALSE	ieu-b-5099	20	15738249	0.0079	175799	0.4061	Schizophrenia || id:ieu-b-5099	Schizophrenia	Schizophrenia || ||	TRUE	igd	15738249	20	0.00213901	456380	6.80002e-06	ukb-b-9942	|| id:ukb-b-9942	TRUE	reported	igd	2	TRUE
rs61775107	T	C	T	C	-0.0113821	0.00769957	0.23522	0.222	FALSE	FALSE	FALSE	ieu-b-5099	1	14054970	0.009	175799	0.3905	Schizophrenia || id:ieu-b-5099	Schizophrenia	Schizophrenia || ||	TRUE	igd	14054970	1	0.00241176	456380	2.39999e-06	ukb-b-9942	|| id:ukb-b-9942	TRUE	reported	igd	2	TRUE
rs62062033	T	C	T	C	0.0129274	0.0232993	0.172431	0.179	FALSE	FALSE	FALSE	ieu-b-5099	17	6254811	0.0095	175799	0.0147401	Schizophrenia || id:ieu-b-5099	Schizophrenia	Schizophrenia || ||	TRUE	igd	6254811	17	0.00275083	456380	2.59998e-06	ukb-b-9942	|| id:ukb-b-9942	TRUE	reported	igd	2	TRUE
rs62119705	T	C	T	C	0.00992086	0.026498	0.658049	0.647	FALSE	FALSE	FALSE	ieu-b-5099	19	2279746	0.0085	175799	0.00178801	Schizophrenia || id:ieu-b-5099	Schizophrenia	Schizophrenia || ||	TRUE	igd	2279746	19	0.00215778	456380	4.30002e-06	ukb-b-9942	|| id:ukb-b-9942	TRUE	reported	igd	2	TRUE
rs62459096	T	G	T	G	-0.0207931	0.017197	0.070424	0.061	FALSE	FALSE	FALSE	ieu-b-5099	7	44268127	0.0182	175799	0.3445	Schizophrenia || id:ieu-b-5099	Schizophrenia	Schizophrenia || ||	TRUE	igd	44268127	7	0.00438464	456380	2.1e-06	ukb-b-9942	|| id:ukb-b-9942	TRUE	reported	igd	2	TRUE
rs6589520	G	T	G	T	0.0225775	-0.0231011	0.044514	0.055	FALSE	FALSE	FALSE	ieu-b-5099	11	115851152	0.016	175799	0.1494	Schizophrenia || id:ieu-b-5099	Schizophrenia	Schizophrenia || ||	TRUE	igd	115851152	11	0.0049727	456380	5.60003e-06	ukb-b-9942	|| id:ukb-b-9942	TRUE	reported	igd	2	TRUE
rs6667345	T	C	T	C	0.0120277	0.00140098	0.270243	0.271	FALSE	FALSE	FALSE	ieu-b-5099	1	8197477	0.0094	175799	0.8836	Schizophrenia || id:ieu-b-5099	Schizophrenia	Schizophrenia || ||	TRUE	igd	8197477	1	0.00243539	456380	7.90005e-07	ukb-b-9942	|| id:ukb-b-9942	TRUE	reported	igd	2	TRUE
rs6749467	A	G	A	G	-0.0106399	-0.00860289	0.46467	0.533	FALSE	FALSE	FALSE	ieu-b-5099	2	343517	0.008	175799	0.2869	Schizophrenia || id:ieu-b-5099	Schizophrenia	Schizophrenia || ||	TRUE	igd	343517	2	0.00207826	456380	3.09999e-07	ukb-b-9942	|| id:ukb-b-9942	TRUE	reported	igd	2	TRUE
rs6773456	G	A	G	A	0.00946298	-0.00720399	0.419784	0.45	FALSE	FALSE	FALSE	ieu-b-5099	3	191765223	0.0076	175799	0.3409	Schizophrenia || id:ieu-b-5099	Schizophrenia	Schizophrenia || ||	TRUE	igd	191765223	3	0.00207439	456380	5.1e-06	ukb-b-9942	|| id:ukb-b-9942	TRUE	reported	igd	2	TRUE
rs6954825	C	T	C	T	0.0134611	0.00709511	0.158973	0.163	FALSE	FALSE	FALSE	ieu-b-5099	7	101207035	0.011	175799	0.5154	Schizophrenia || id:ieu-b-5099	Schizophrenia	Schizophrenia || ||	TRUE	igd	101207035	7	0.00279712	456380	1.5e-06	ukb-b-9942	|| id:ukb-b-9942	TRUE	reported	igd	2	TRUE
rs7089175	T	C	T	C	-0.00946298	-0.001998	0.51929	0.572	FALSE	FALSE	FALSE	ieu-b-5099	10	2958311	0.0077	175799	0.7955	Schizophrenia || id:ieu-b-5099	Schizophrenia	Schizophrenia || ||	TRUE	igd	2958311	10	0.00206188	456380	4.39997e-06	ukb-b-9942	|| id:ukb-b-9942	TRUE	reported	igd	2	TRUE
rs71351659	G	A	G	A	-0.0247331	0.00749804	0.03744	0.036	FALSE	FALSE	FALSE	ieu-b-5099	20	45743615	0.0245	165729	0.760901	Schizophrenia || id:ieu-b-5099	Schizophrenia	Schizophrenia || ||	TRUE	igd	45743615	20	0.00558611	456380	9.49992e-06	ukb-b-9942	|| id:ukb-b-9942	TRUE	reported	igd	2	TRUE
rs714020	T	C	T	C	0.0123158	-0.00750179	0.230477	0.216	FALSE	FALSE	FALSE	ieu-b-5099	22	40493860	0.0096	175799	0.4355	Schizophrenia || id:ieu-b-5099	Schizophrenia	Schizophrenia || ||	TRUE	igd	40493860	22	0.00243998	456380	4.49997e-07	ukb-b-9942	|| id:ukb-b-9942	TRUE	reported	igd	2	TRUE
rs724643	G	A	G	A	0.011581	-0.0172995	0.769457	0.758	FALSE	FALSE	FALSE	ieu-b-5099	7	88669096	0.0087	175799	0.0464505	Schizophrenia || id:ieu-b-5099	Schizophrenia	Schizophrenia || ||	TRUE	igd	88669096	7	0.00243102	456380	1.89998e-06	ukb-b-9942	|| id:ukb-b-9942	TRUE	reported	igd	2	TRUE
rs72633596	C	G	C	G	-0.0121203	-0.0118989	0.225247	0.185	FALSE	TRUE	FALSE	ieu-b-5099	8	35225501	0.0099	175799	0.2292	Schizophrenia || id:ieu-b-5099	Schizophrenia	Schizophrenia || ||	TRUE	igd	35225501	8	0.00244662	456380	7.29995e-07	ukb-b-9942	|| id:ukb-b-9942	TRUE	reported	igd	2	TRUE
rs72655898	G	A	G	A	-0.0107992	-0.00269636	0.286147	0.239	FALSE	FALSE	FALSE	ieu-b-5099	13	112082676	0.0092	175799	0.772999	Schizophrenia || id:ieu-b-5099	Schizophrenia	Schizophrenia || ||	TRUE	igd	112082676	13	0.00228306	456380	2.19999e-06	ukb-b-9942	|| id:ukb-b-9942	TRUE	reported	igd	2	TRUE
rs72795429	T	C	T	C	-0.0287129	0.0530949	0.029919	0.026	FALSE	FALSE	FALSE	ieu-b-5099	16	84606181	0.0276	161405	0.0543901	Schizophrenia || id:ieu-b-5099	Schizophrenia	Schizophrenia || ||	TRUE	igd	84606181	16	0.00600813	456380	1.79999e-06	ukb-b-9942	|| id:ukb-b-9942	TRUE	reported	igd	2	TRUE
rs73085844	G	T	G	T	-0.0331207	-0.00330453	0.025544	0.024	FALSE	FALSE	FALSE	ieu-b-5099	7	30740079	0.0283	165729	0.9076	Schizophrenia || id:ieu-b-5099	Schizophrenia	Schizophrenia || ||	TRUE	igd	30740079	7	0.00648004	456380	3.2e-07	ukb-b-9942	|| id:ukb-b-9942	TRUE	reported	igd	2	TRUE
rs74251463	C	G	C	G	0.020064	0.00889948	0.057989	0.113	FALSE	TRUE	FALSE	ieu-b-5099	17	32091001	0.0131	175799	0.499401	Schizophrenia || id:ieu-b-5099	Schizophrenia	Schizophrenia || ||	TRUE	igd	32091001	17	0.00441137	456380	5.39995e-06	ukb-b-9942	|| id:ukb-b-9942	TRUE	reported	igd	2	TRUE
rs74957515	G	C	G	C	0.013997	-0.0135971	0.129158	0.102	FALSE	TRUE	FALSE	ieu-b-5099	6	111893800	0.0131	175799	0.3008	Schizophrenia || id:ieu-b-5099	Schizophrenia	Schizophrenia || ||	TRUE	igd	111893800	6	0.00311227	456380	6.90001e-06	ukb-b-9942	|| id:ukb-b-9942	TRUE	reported	igd	2	TRUE
rs7514956	C	A	C	A	-0.0132066	0.0104039	0.186513	0.18	FALSE	FALSE	FALSE	ieu-b-5099	1	74019696	0.0104	175799	0.321	Schizophrenia || id:ieu-b-5099	Schizophrenia	Schizophrenia || ||	TRUE	igd	74019696	1	0.0026301	456380	5.1e-07	ukb-b-9942	|| id:ukb-b-9942	TRUE	reported	igd	2	TRUE
rs75359967	G	C	G	C	-0.0176484	-0.0335025	0.083037	0.088	FALSE	TRUE	FALSE	ieu-b-5099	6	50491551	0.0143	175799	0.0192699	Schizophrenia || id:ieu-b-5099	Schizophrenia	Schizophrenia || ||	TRUE	igd	50491551	6	0.00376388	456380	2.69998e-06	ukb-b-9942	|| id:ukb-b-9942	TRUE	reported	igd	2	TRUE
rs75591339	C	T	C	T	-0.0231955	-0.0166014	0.046759	0.047	FALSE	FALSE	FALSE	ieu-b-5099	15	83627623	0.0206	165729	0.4215	Schizophrenia || id:ieu-b-5099	Schizophrenia	Schizophrenia || ||	TRUE	igd	83627623	15	0.00488467	456380	2e-06	ukb-b-9942	|| id:ukb-b-9942	TRUE	reported	igd	2	TRUE
rs7615084	A	G	A	G	0.0135202	-0.00699547	0.165706	0.222	FALSE	FALSE	FALSE	ieu-b-5099	3	174719405	0.0092	175799	0.4509	Schizophrenia || id:ieu-b-5099	Schizophrenia	Schizophrenia || ||	TRUE	igd	174719405	3	0.00276029	456380	9.69996e-07	ukb-b-9942	|| id:ukb-b-9942	TRUE	reported	igd	2	TRUE
rs76572490	G	A	G	A	0.0159377	0.00429923	0.106329	0.16	FALSE	FALSE	FALSE	ieu-b-5099	4	105641593	0.011	175799	0.6946	Schizophrenia || id:ieu-b-5099	Schizophrenia	Schizophrenia || ||	TRUE	igd	105641593	4	0.00337812	456380	2.39999e-06	ukb-b-9942	|| id:ukb-b-9942	TRUE	reported	igd	2	TRUE
rs76892360	C	T	C	T	-0.0115719	-0.0204005	0.202553	0.198	FALSE	FALSE	FALSE	ieu-b-5099	5	7381172	0.0104	175799	0.051	Schizophrenia || id:ieu-b-5099	Schizophrenia	Schizophrenia || ||	TRUE	igd	7381172	5	0.00255586	456380	5.99998e-06	ukb-b-9942	|| id:ukb-b-9942	TRUE	reported	igd	2	TRUE
rs77205736	T	C	T	C	0.0148569	-0.00239712	0.274855	0.249	FALSE	FALSE	FALSE	ieu-b-5099	8	10153460	0.0095	175799	0.7985	Schizophrenia || id:ieu-b-5099	Schizophrenia	Schizophrenia || ||	TRUE	igd	10153460	8	0.00229517	456380	9.60064e-11	ukb-b-9942	|| id:ukb-b-9942	TRUE	reported	igd	2	TRUE
rs77284918	A	G	A	G	0.0268815	0.0164038	0.031536	0.032	FALSE	FALSE	FALSE	ieu-b-5099	2	123469715	0.025	165729	0.5111	Schizophrenia || id:ieu-b-5099	Schizophrenia	Schizophrenia || ||	TRUE	igd	123469715	2	0.00594948	456380	6.19998e-06	ukb-b-9942	|| id:ukb-b-9942	TRUE	reported	igd	2	TRUE
rs77586137	A	G	A	G	-0.0154582	0.0212032	0.113504	0.092	FALSE	FALSE	FALSE	ieu-b-5099	8	143137894	0.0149	175799	0.1544	Schizophrenia || id:ieu-b-5099	Schizophrenia	Schizophrenia || ||	TRUE	igd	143137894	8	0.00334203	456380	3.69999e-06	ukb-b-9942	|| id:ukb-b-9942	TRUE	reported	igd	2	TRUE
rs7760633	T	C	T	C	-0.00985243	-0.0106036	0.370453	0.353	FALSE	FALSE	FALSE	ieu-b-5099	6	87297558	0.0079	175799	0.1807	Schizophrenia || id:ieu-b-5099	Schizophrenia	Schizophrenia || ||	TRUE	igd	87297558	6	0.00214122	456380	4.20001e-06	ukb-b-9942	|| id:ukb-b-9942	TRUE	reported	igd	2	TRUE
rs7776279	A	G	A	G	0.0118368	0.0366017	0.714735	0.763	FALSE	FALSE	FALSE	ieu-b-5099	6	163999770	0.0095	175799	0.000115499	Schizophrenia || id:ieu-b-5099	Schizophrenia	Schizophrenia || ||	TRUE	igd	163999770	6	0.00227307	456380	1.89998e-07	ukb-b-9942	|| id:ukb-b-9942	TRUE	reported	igd	2	TRUE
rs7787278	A	G	A	G	-0.00918235	0.00160128	0.474036	0.435	FALSE	FALSE	FALSE	ieu-b-5099	7	22216064	0.0076	175799	0.8375	Schizophrenia || id:ieu-b-5099	Schizophrenia	Schizophrenia || ||	TRUE	igd	22216064	7	0.00205016	456380	7.49998e-06	ukb-b-9942	|| id:ukb-b-9942	TRUE	reported	igd	2	TRUE
rs78379279	C	T	C	T	-0.031873	0.104605	0.022291	0.02	FALSE	FALSE	FALSE	ieu-b-5099	1	196215570	0.0366	161405	0.00426197	Schizophrenia || id:ieu-b-5099	Schizophrenia	Schizophrenia || ||	TRUE	igd	196215570	1	0.00710878	456380	7.29995e-06	ukb-b-9942	|| id:ukb-b-9942	TRUE	reported	igd	2	TRUE
rs78387400	A	G	A	G	0.0271431	0.0286979	0.031972	0.032	FALSE	FALSE	FALSE	ieu-b-5099	16	54206097	0.0222	165729	0.1954	Schizophrenia || id:ieu-b-5099	Schizophrenia	Schizophrenia || ||	TRUE	igd	54206097	16	0.00585868	456380	3.59998e-06	ukb-b-9942	|| id:ukb-b-9942	TRUE	reported	igd	2	TRUE
rs78539764	C	T	C	T	-0.030081	-0.0258042	0.027798	0.025	FALSE	FALSE	FALSE	ieu-b-5099	12	12490981	0.0277	165729	0.3519	Schizophrenia || id:ieu-b-5099	Schizophrenia	Schizophrenia || ||	TRUE	igd	12490981	12	0.00627021	456380	1.6e-06	ukb-b-9942	|| id:ukb-b-9942	TRUE	reported	igd	2	TRUE
rs78546077	C	T	C	T	-0.0296602	0.0075988	0.02667	0.023	FALSE	FALSE	FALSE	ieu-b-5099	10	48642432	0.0307	161405	0.8045	Schizophrenia || id:ieu-b-5099	Schizophrenia	Schizophrenia || ||	TRUE	igd	48642432	10	0.00660082	456380	7.00003e-06	ukb-b-9942	|| id:ukb-b-9942	TRUE	reported	igd	2	TRUE
rs7910200	T	C	T	C	-0.0102176	-0.00370313	0.424276	0.484	FALSE	FALSE	FALSE	ieu-b-5099	10	15981388	0.0095	175799	0.6938	Schizophrenia || id:ieu-b-5099	Schizophrenia	Schizophrenia || ||	TRUE	igd	15981388	10	0.00207188	456380	8.19993e-07	ukb-b-9942	|| id:ukb-b-9942	TRUE	reported	igd	2	TRUE
rs79232384	T	C	T	C	-0.0221341	-0.0288012	0.04415	0.043	FALSE	FALSE	FALSE	ieu-b-5099	12	125729002	0.02	175799	0.1499	Schizophrenia || id:ieu-b-5099	Schizophrenia	Schizophrenia || ||	TRUE	igd	125729002	12	0.00500931	456380	9.90011e-06	ukb-b-9942	|| id:ukb-b-9942	TRUE	reported	igd	2	TRUE
rs79475047	C	T	C	T	0.0369793	0.0326988	0.027316	0.022	FALSE	FALSE	FALSE	ieu-b-5099	6	20992197	0.0309	165729	0.2901	Schizophrenia || id:ieu-b-5099	Schizophrenia	Schizophrenia || ||	TRUE	igd	20992197	6	0.00626977	456380	3.69999e-09	ukb-b-9942	|| id:ukb-b-9942	TRUE	reported	igd	2	TRUE
rs80339785	T	C	T	C	-0.023713	0.00910129	0.04104	0.066	FALSE	FALSE	FALSE	ieu-b-5099	8	27818236	0.0152	175799	0.5513	Schizophrenia || id:ieu-b-5099	Schizophrenia	Schizophrenia || ||	TRUE	igd	27818236	8	0.0051799	456380	4.70002e-06	ukb-b-9942	|| id:ukb-b-9942	TRUE	reported	igd	2	TRUE
rs9368527	A	C	A	C	-0.0111924	-0.0318959	0.368826	0.39	FALSE	FALSE	FALSE	ieu-b-5099	6	27679445	0.0077	175799	3.25597e-05	Schizophrenia || id:ieu-b-5099	Schizophrenia	Schizophrenia || ||	TRUE	igd	27679445	6	0.00212721	456380	1.40001e-07	ukb-b-9942	|| id:ukb-b-9942	TRUE	reported	igd	2	TRUE
